# Supplementary material for: Loss of H3K27 methylation identifies poor outcomes in adult-onset acute leukemia
Source: Clin Epigenetics. 2021 Jan 28;13:21. doi: 10.1186/s13148-021-01011-x (PMC7841917; doi:10.1186/s13148-021-01011-x)
Supplement: Supplementary file 5 — Additional file 5: Table S1. H3K27me3, H3K4me2 and H3K4me3 levels (median, IQR) according to patient and disease characteristics in AML. [file 13148_2021_1011_MOESM5_ESM.xlsx]

## Sheet: Sheet1
		AML patients n (%)	H3K27Me3 median	H3K27Me3 IQR*	P-value	H3K4Me2 median	H3K4Me2 IQR*	P-value	H3K4Me3 median	H3K4Me3 IQR*	P-value
Gender	Female	112 (46%)	-0.719492	0.756967	0.503633	-0.512648	0.566451	0.267128	-0.647966	0.720275	0.224252
	Male	129 (54%)	-0.841142	0.695915		-0.551312	0.460414		-0.584944	0.521477
Antecedent hematological disorder	Yes	20 (8%)	-0.849585	0.839659	0.0762592	-0.468789	0.52571	0.149596	-0.603276	0.67176	0.374223
	No	81 (34%)	-0.75077	0.669499		-0.572045	0.500678		-0.610528	0.650956
Prior malignancy	Yes	48 (20%)	-0.764754	0.655407	0.712979	-0.532482	0.505544	0.614009	-0.528508	0.660148	0.76183
	No	193 (80%)	-0.820974	0.712761		-0.550873	0.508336		-0.622485	0.654877
Prior chemotherapy	Yes	23 (10%)	-0.655162	0.71358	0.9937	-0.341481	0.442747	0.296531	-0.351888	0.523524	0.133943
	No	217 (90%)	-0.815249	0.715936		-0.565282	0.508336		-0.637678	0.641568
Prior radiotherapy	Yes	21 (9%)	-0.794178	0.607368	0.478272	-0.545317	0.571994	0.522182	-0.484496	0.464938	0.0618584
	No	219 (91%)	-0.812604	0.704435		-0.550873	0.502951		-0.622485	0.65426
Infectious complication	Yes	64 (27%)	-0.836707	0.639687	0.210939	-0.559055	0.435293	0.163331	-0.598277	0.628617	0.105464
	No	176 (73%)	-0.800579	0.753971		-0.538839	0.543052		-0.618289	0.663294
FAB classification	M0	14 (6%)	-0.697795	0.692357	0.0963018	-0.280234	0.330808	0.0394785	-0.385115	0.318544	0.154494
	M1	31 (13%)	-0.592174	0.648531		-0.505723	0.554146		-0.542112	0.382078
	M2	75 (31%)	-0.557128	0.760157		-0.481927	0.47137		-0.552775	0.71693
	M4	55 (23%)	-0.955911	0.56845		-0.611937	0.448761		-0.795622	0.571647
	M4Eos	11 (5%)	-0.699296	0.60316		-0.57311	0.459726		-0.84617	0.639535
	M5	8 (3%)	-0.97748	0.525956		-0.694911	0.417211		-0.86727	0.186799
	M5A	13 (5%)	-0.917853	0.41151		-0.725313	0.154585		-0.849158	0.306138
	M5B	5 (2%)	-1.25994	0.983216		-0.697035	1.24852		-0.396521	1.07154
	M6	5 (2%)	-1.11785	0.546061		-0.545317	0.28222		-0.339693	0.3065
	M7	5 (2%)	-0.498755	1.18304		-0.400786	0.255051		-0.432514	0.350407
	CMML-T*	3 (1%)	-1.01617	0.124973		-0.347233	0.361462		-0.471127	0.285316
	RAEBT*	7 (3%)	-0.705176	0.496675		-0.226332	0.507124		-0.668162	0.40649
WHO classification	AML with recurrent genetic abnormalities	28 (12%)	-0.75474	0.752126	0.312016	-0.598268	0.428029	0.274374	-0.645084	0.550473	0.0492584
	AML with MDS-related changes	29 (12%)	-0.91014	0.980512		-0.597117	0.724027		-0.685773	0.81358
	Therapy Related AML	24 (10%)	-0.728168	0.5943		-0.487276	0.481097		-0.473926	0.464561
	Not otherwise specified	124 (51%)	-0.789238	0.605787		-0.522299	0.473921		-0.616257	0.669296
Cytogenetic profile/abnormality	Diploid	103 (43%)	-0.757268	0.648638	0.181923	-0.519906	0.454178	0.668752	-0.592593	0.615169	0.39777
	Miscellaneous	45 (14%)	-0.705176	0.636441		-0.502346	0.714319		-0.542112	0.824881
	inv(16)	15 (6%)	-0.95873	0.677843		-0.84463	0.593281		-0.667684	0.792534
	t(8;21)	8 (3%)	-0.572273	0.56003		-0.560744	0.214908		-0.661656	0.510146
	11q23 abnormality	9 (4%)	-0.673649	0.538109		-0.519647	0.516675		-0.521664	0.590919
	+8	14 (6%)	-1.03944	0.570652		-0.604544	0.302547		-0.593219	0.603348
	-7	15 (6%)	-1.17589	0.601782		-0.550873	0.546475		-0.795622	0.602763
	del(7q)	1 (0%)	-2.20946	0		-0.737936	0		-0.719282	0
	-5	5 (2%)	-0.721006	0.178201		-0.629607	0.1479		-0.641561	0.353042
	del(5q)	1 (0%)	-0.998151	0		-0.996531	0		-0.839165	0
	-5,-7	8 (3%)	-1.05432	0.34419		-0.676927	0.368136		-0.881546	0.374923
	-5,-7,+8	3 (1%)	-0.434408	0.6339		-0.168856	0.484386		-0.119366	0.376772
	+21	4 (2%)	-0.668724	0.443298		-0.358319	0.295268		-0.563725	0.313617
	IM	3 (1%)	-0.498755	1.21111		-0.485426	0.592633		-0.77586	0.759512
	t(6;9)	4 (2%)	-0.483429	0.502183		-0.361777	0.277576		-0.455444	0.485285
	inv(9)	3 (1%)	-1.18886	0.680067		-0.418309	0.375061		-0.298908	0.391835
Cytogenetic risk group	Favorable	23 (10%)	-0.812604	0.703713	0.170192	-0.606504	0.418071	0.167429	-0.667684	0.695724	0.515788
	Intermediate	110 (46%)	-0.75077	0.671526		-0.515462	0.454352		-0.59444	0.638696
	Unfavorable	108 (45%)	-0.863391	0.750714		-0.539371	0.503383		-0.639619	0.704874
FLT3-ITD	Mutant	49 (20%)	-0.814914	0.611432	0.0453526	-0.494071	0.419119	0.511086	-0.600267	0.605476	0.929452
	Wildtype	175 (73%)	-0.807404	0.740526		-0.563212	0.511234		-0.622485	0.669601
FLT3-D835	Mutant	19 (8%)	-0.971297	0.389252	0.294458	-0.747547	0.49474	0.0334595	-0.84617	0.652644	0.0914425
	Wildtype	204 (85%)	-0.765763	0.688863		-0.528074	0.466871		-0.598277	0.654611
NPM1	Mutant	37 (15%)	-0.824007	0.392206	0.49911	-0.599058	0.492416	0.0800692	-0.779528	0.698041	0.0570858
	Wildtype	128 (53%)	-0.784218	0.671165		-0.504034	0.444088		-0.578575	0.692907
DNMT3A	Mutant	11 (5%)	-0.771496	0.574059	0.518706	-0.524692	0.392775	0.641484	-0.590103	0.578474	0.921911
	Wildtype	122 (51%)	-0.824002	0.601518		-0.515462	0.440383		-0.616257	0.670662
DNMT3A mutation type	R882C	4 (2%)	-0.408257	0.542902	0.430406	-0.369809	0.411238	0.805996	-0.605544	0.363676	0.956665
	R882H	6 (2%)	-0.927332	0.258578		-0.592072	0.30103		-0.704758	0.724661
	R882S	1 (0%)	-0.475533	0		-0.494071	0		-0.590103	0
	Wildtype	122 (51%)	-0.824002	0.601518		-0.515462	0.440383		-0.616257	0.670662
NPM1 & FLT3 combined status	NPM1 Mutant & FLT3 Mutant	19 (8%)	-0.886131	0.187836	0.850839	-0.599058	0.662607	0.18203	-0.716334	0.534997	0.18775
	NPM1 Mutant & FLT3 Wildtype	18 (7%)	-0.715458	0.39638		-0.607976	0.412525		-0.783728	0.692521
	NPM1 Wildtype & FLT3 Mutant	27 (11%)	-0.95637	0.524787		-0.563212	0.395448		-0.596288	0.689942
	NPM1 Wildtype & FLT3 Wildtype	96 (40%)	-0.73197	0.697994		-0.498812	0.434856		-0.553477	0.674477
P53	Mutant	8 (3%)	-0.700061	0.422805	0.86466	-0.629249	0.22727	0.86466	-0.727509	0.382639	0.36763
	Wildtype	46 (19%)	-0.69304	0.717264		-0.562737	0.412985		-0.562188	0.650107
Chromosome 17 abnormality	Yes	26 (11%)	-0.83152	0.484407	0.898652	-0.548095	0.510283	0.718201	-0.676967	0.586252	0.715558
	No	179 (74%)	-0.774259	0.676728		-0.551312	0.506011		-0.615204	0.678745
RAS	Mutant	39 (16%)	-0.711065	0.783185	0.42047	-0.63929	0.518255	0.0956017	-0.615204	0.682372	0.525599
	Wildtype	139 (58%)	-0.814914	0.605013		-0.505723	0.476694		-0.605851	0.636976
IDH1	Mutant	17 (7%)	-0.579148	0.666308	0.707735	-0.524692	0.512912	0.772691	-0.703456	0.459969	0.491239
	Wildtype	128 (53%)	-0.825518	0.61287		-0.50915	0.453802		-0.587826	0.675069
IDH2	Mutant	16 (7%)	-0.801884	0.518768	0.924588	-0.569864	0.440533	0.776434	-0.587206	0.493978	0.511641
	Wildtype	129 (54%)	-0.82087	0.625366		-0.510059	0.464423		-0.592593	0.673345
IDH1 and/or IDH2	Mutant	31 (13%)	-0.771496	0.678759	0.976916	-0.562262	0.471971	0.91168	-0.685773	0.548804	0.888774
	Wildtype	114 (47%)	-0.822439	0.627921		-0.506503	0.461902		-0.587826	0.674202
PTPN11	Mutant	7 (3%)	-0.927127	0.437927	0.486674	-0.599058	0.495037	0.40387	-0.594009	0.592713	0.796122
	Wildtype	62 (26%)	-0.88074	0.533569		-0.515462	0.340601		-0.60396	0.632754
TET2	Mutant	16 (7%)	-0.973439	0.292672	0.493162	-0.487951	0.391517	0.293362	-0.458441	0.713204	0.50282
	Wildtype	49 (20%)	-0.824007	0.47882		-0.551312	0.423112		-0.605851	0.628585
Response	CR*	118 (49%)	-0.744366	0.588712	0.807517	-0.558297	0.515838	0.139079	-0.610528	0.629891	0.317312
	PR*	5 (2%)	-0.849585	0.605294		-0.401316	0.35198		-0.319149	0.132213
	Resistant	62 (26%)	-0.828898	0.70637		-0.480514	0.522602		-0.616983	0.688046
	Failed*	20 (8%)	-1.00606	0.945819		-0.591458	0.624459		-0.800393	0.784726
Relapse	Yes	69 (29%)	-0.735222	0.646352	0.662772	-0.531456	0.472988	0.303804	-0.61731	0.679333	0.504393
	No	50 (21%)	-0.817892	0.577222		-0.577775	0.451994		-0.597977	0.567886
Vital status	Alive	46 (19%)	-0.643726	0.826837	0.156947	-0.577775	0.419002	0.797735	-0.668125	0.568958	0.601696
*Abbreviations: IQR = interquartile range; CMML-T = Therapy-related-chronic myelomonocytic leukemia; RAEBT = Refractory anemia with excuess of blasts in transformation; CR = Complete remission; PR = Partial remission; Failed = Died before evaluation of therapy started.
