# Supplementary material for: Loss of H3K27 methylation identifies poor outcomes in adult-onset acute leukemia
Source: Clin Epigenetics. 2021 Jan 28;13:21. doi: 10.1186/s13148-021-01011-x (PMC7841917; doi:10.1186/s13148-021-01011-x)
Supplement: Supplementary file 6 — Additional file 6: Table S2. H3K27me3, H4K4me2, H3K4me3 levels (median, IQR) according to patient and disease characteristics in ALL. [file 13148_2021_1011_MOESM6_ESM.xlsx]

## Sheet: Sheet1
		Patients n (%)	H3K27Me3 median	H3K27Me3 IQR*	P-value	H3K4Me2 median	H3K4Me2 IQR*	P-value	H3K4Me3 median	H3K4Me3 IQR*	P-value
Gender	Female	63 (48%)	0.0441234	0.765608	0.781641	-0.214934	0.408529	0.113749	-0.197698	0.451047	0.680135
	Male	67 (52%)	0.0101938	0.775105		-0.158454	0.361367		-0.171543	0.556471
Prior malignancy	Yes	8 (6%)	-0.25208	0.655552	0.479431	-0.391246	0.11245	0.497674	-0.336519	0.452961	0.727266
	No	122 (94%)	0.0431266	0.724594		-0.163195	0.360386		-0.161334	0.517381
Prior chemotherapy	Yes	2 (2%)	-0.0908845	0.0930008	0.344244	-0.306125	0.0615856	0.622845	-0.303913	0.0750488	0.373969
	No	128 (98%)	0.0321583	0.786324		-0.171402	0.386434		-0.173237	0.51315
Prior radiotherapy	Yes	1 (1%)	-0.183885	0	0.196214	-0.36771	0	0.946885	-0.378962	0	0.699206
	No	129 (99%)	0.0221868	0.780759		-0.178158	0.384476		-0.17493	0.503073
Infectious complication	Yes	29 (22%)	-0.145479	0.399992	0.00708713	-0.194237	0.340913	0.604951	-0.165202	0.444949	0.838259
	No	101 (78%)	0.0835613	0.833543		-0.163984	0.388107		-0.177346	0.513042
FAB	L1	41 (32%)	0.0221868	0.706607	0.0639834	-0.214934	0.339739	0.908964	-0.279911	0.39498	0.0871656
	L2	56 (41%)	0.0707585	0.730213		-0.132125	0.362333		-0.12181	0.573193
	L3	8 (6%)	-0.281709	0.579546		-0.408477	0.191669		-0.459694	0.373939
Ph+ status*	Positive	25 (19%)	0.0579556	0.478199	0.680976	-0.182561	0.386674	0.202272	-0.294075	0.454178	0.633594
	Negative	104 (80%)	-0.00671538	0.839545		-0.186197	0.376305		-0.168373	0.522581
TKI therapy*	Kinase blockade	11 (8%)	0.0835613	0.324052	0.956342	-0.108536	0.323897	0.869546	-0.103766	0.377214	0.547045
	No Kinase blockade	14 (11%)	0.0400712	0.548859		-0.250373	0.391321		-0.338456	0.420315
Response	CR*	111 (85%)	0.0221868	0.666635	0.56331	-0.214934	0.360501	0.12185	-0.197698	0.486833	0.629101
	Resistant	10 (8%)	0.109179	1.11863		-0.00250919	0.429999		-0.0310149	0.685873
	Failed*	9 (7%)	-0.145479	1.30095		-0.178158	0.609972		-0.110693	0.968799
Relapse	Yes	48 (27%)	0.00615505	0.495017	0.315649	-0.238249	0.346189	0.406671	-0.191642	0.387946	0.147822
	No	82 (63%)	0.0431266	0.871039		-0.157084	0.384363		-0.176138	0.569739
Vital status	Alive	50 (38%)	0.115576	0.712283	0.0587229	-0.101891	0.352696	0.625466	-0.125936	0.544889	0.611972
*Abbreviations: IQR = interquartile range; Ph+ = Philadelphia chromosome positivie (BCR-ABL fusion gene); TKI = Tyrosine Kinase Inhibitor; CR = Complete remission; Failed = Died before evaluation of therapy started.
