# Supplementary material for: Loss of H3K27 methylation identifies poor outcomes in adult-onset acute leukemia
Source: Clin Epigenetics. 2021 Jan 28;13:21. doi: 10.1186/s13148-021-01011-x (PMC7841917; doi:10.1186/s13148-021-01011-x)
Supplement: Supplementary file 11 — Additional file 11: Table S5. Enriched biological processes by Gene Ontology analysis. [file 13148_2021_1011_MOESM11_ESM.xlsx]

## Sheet: Sheet 1 - enrichment.Process
enrichment.Process
#term ID	term description	observed gene count	background gene count	false discovery rate	matching proteins in your network (IDs)	matching proteins in your network (labels)
GO:0043069	negative regulation of programmed cell death	21	873	3.2e-17	ENSP00000225577,ENSP00000263967,ENSP00000265371,ENSP00000267101,ENSP00000288840,ENSP00000300093,ENSP00000317272,ENSP00000318822,ENSP00000340989,ENSP00000346148,ENSP00000354558,ENSP00000356438,ENSP00000358022,ENSP00000362680,ENSP00000378217,ENSP00000378699,ENSP00000384849,ENSP00000408695,ENSP00000451828,ENSP00000457243,ENSP00000478927	AKT1,BID,CDK1,CDKN1A,ERBB3,MCL1,MET,MTOR,NOL3,NRP1,PIK3CA,PLK1,PRKAA1,PRKCA,PRKCD,PTGS2,RPS6KB1,SFN,SMAD6,SRC,YAP1
GO:0043066	negative regulation of apoptotic process	20	859	2.65e-16	ENSP00000225577,ENSP00000263967,ENSP00000265371,ENSP00000267101,ENSP00000288840,ENSP00000300093,ENSP00000318822,ENSP00000340989,ENSP00000346148,ENSP00000354558,ENSP00000356438,ENSP00000358022,ENSP00000362680,ENSP00000378217,ENSP00000378699,ENSP00000384849,ENSP00000408695,ENSP00000451828,ENSP00000457243,ENSP00000478927	AKT1,BID,CDK1,CDKN1A,ERBB3,MCL1,MTOR,NOL3,NRP1,PIK3CA,PLK1,PRKAA1,PRKCA,PRKCD,PTGS2,RPS6KB1,SFN,SMAD6,SRC,YAP1
GO:0006468	protein phosphorylation	20	923	7.89e-16	ENSP00000225577,ENSP00000227507,ENSP00000256442,ENSP00000257904,ENSP00000263967,ENSP00000265371,ENSP00000265734,ENSP00000267101,ENSP00000300093,ENSP00000304895,ENSP00000305355,ENSP00000317272,ENSP00000346148,ENSP00000354558,ENSP00000362680,ENSP00000378217,ENSP00000378699,ENSP00000384849,ENSP00000408695,ENSP00000451828	AKT1,CCNB1,CCND1,CDK1,CDK4,CDK6,CDKN1A,ERBB3,IRS1,MET,MTOR,NRP1,PIK3CA,PLK1,PRKAA1,PRKCA,PRKCB,PRKCD,RPS6KB1,SRC
GO:0042127	regulation of cell population proliferation	23	1594	2.34e-15	ENSP00000225577,ENSP00000227507,ENSP00000233809,ENSP00000256442,ENSP00000257904,ENSP00000265371,ENSP00000265734,ENSP00000267101,ENSP00000288840,ENSP00000304895,ENSP00000318822,ENSP00000340989,ENSP00000346148,ENSP00000354558,ENSP00000356438,ENSP00000361540,ENSP00000362680,ENSP00000378529,ENSP00000378699,ENSP00000384849,ENSP00000408695,ENSP00000451828,ENSP00000478927	AKT1,BID,CCNB1,CCND1,CDC20,CDK1,CDK4,CDK6,CDKN1A,ERBB3,FZR1,IGFBP2,IRS1,MTOR,NRP1,PRKAA1,PRKCA,PTGS2,RPS6KB1,SFN,SMAD6,SRC,YAP1
GO:0016310	phosphorylation	21	1236	5.85e-15	ENSP00000225577,ENSP00000227507,ENSP00000256442,ENSP00000257904,ENSP00000263967,ENSP00000265371,ENSP00000265734,ENSP00000267101,ENSP00000300093,ENSP00000304895,ENSP00000305355,ENSP00000317272,ENSP00000318822,ENSP00000346148,ENSP00000354558,ENSP00000362680,ENSP00000378217,ENSP00000378699,ENSP00000384849,ENSP00000408695,ENSP00000451828	AKT1,BID,CCNB1,CCND1,CDK1,CDK4,CDK6,CDKN1A,ERBB3,IRS1,MET,MTOR,NRP1,PIK3CA,PLK1,PRKAA1,PRKCA,PRKCB,PRKCD,RPS6KB1,SRC
GO:0007165	signal transduction	31	4738	1.06e-14	ENSP00000225577,ENSP00000227507,ENSP00000233809,ENSP00000256442,ENSP00000257904,ENSP00000263967,ENSP00000265371,ENSP00000265734,ENSP00000267101,ENSP00000288840,ENSP00000300093,ENSP00000304895,ENSP00000305355,ENSP00000317272,ENSP00000318822,ENSP00000340989,ENSP00000346148,ENSP00000349960,ENSP00000354558,ENSP00000356438,ENSP00000358022,ENSP00000362680,ENSP00000378217,ENSP00000378529,ENSP00000378699…	ACTB,AKT1,BID,CCNB1,CCND1,CDK1,CDK4,CDK6,CDKN1A,CTNND1,ERBB3,FZR1,IGFBP2,IRS1,MCL1,MET,MTOR,NOL3,NRP1,PIK3CA,PLK1,PRKAA1,PRKCA,PRKCB,PRKCD,PTGS2,RPS6KB1,SFN,SMAD6,SRC,YAP1
GO:0043067	regulation of programmed cell death	22	1516	1.2e-14	ENSP00000225577,ENSP00000257904,ENSP00000263967,ENSP00000265371,ENSP00000267101,ENSP00000288840,ENSP00000300093,ENSP00000317272,ENSP00000318822,ENSP00000340989,ENSP00000346148,ENSP00000354558,ENSP00000356438,ENSP00000358022,ENSP00000362680,ENSP00000378217,ENSP00000378699,ENSP00000384849,ENSP00000408695,ENSP00000451828,ENSP00000457243,ENSP00000478927	AKT1,BID,CDK1,CDK4,CDKN1A,ERBB3,MCL1,MET,MTOR,NOL3,NRP1,PIK3CA,PLK1,PRKAA1,PRKCA,PRKCD,PTGS2,RPS6KB1,SFN,SMAD6,SRC,YAP1
GO:0035556	intracellular signal transduction	22	1528	1.25e-14	ENSP00000225577,ENSP00000256442,ENSP00000263967,ENSP00000267101,ENSP00000300093,ENSP00000304895,ENSP00000305355,ENSP00000317272,ENSP00000318822,ENSP00000340989,ENSP00000346148,ENSP00000354558,ENSP00000358022,ENSP00000362680,ENSP00000378217,ENSP00000378529,ENSP00000378699,ENSP00000384849,ENSP00000408695,ENSP00000451828,ENSP00000457243,ENSP00000478927	AKT1,BID,CCNB1,CDK1,CDKN1A,ERBB3,FZR1,IRS1,MCL1,MET,MTOR,NOL3,PIK3CA,PLK1,PRKAA1,PRKCA,PRKCB,PRKCD,RPS6KB1,SFN,SRC,YAP1
GO:0051726	regulation of cell cycle	20	1129	1.48e-14	ENSP00000225577,ENSP00000227507,ENSP00000256442,ENSP00000257904,ENSP00000265734,ENSP00000300093,ENSP00000318822,ENSP00000340989,ENSP00000346148,ENSP00000349960,ENSP00000354558,ENSP00000356438,ENSP00000361540,ENSP00000362680,ENSP00000378529,ENSP00000378699,ENSP00000384849,ENSP00000408695,ENSP00000434614,ENSP00000451828	ACTB,AKT1,BID,CCNB1,CCND1,CDC20,CDC27,CDK1,CDK4,CDK6,CDKN1A,FZR1,MTOR,PLK1,PRKAA1,PRKCA,PTGS2,RPS6KB1,SFN,SRC
GO:0051338	regulation of transferase activity	19	964	1.79e-14	ENSP00000227507,ENSP00000256442,ENSP00000257904,ENSP00000263967,ENSP00000265734,ENSP00000267101,ENSP00000300093,ENSP00000304895,ENSP00000340989,ENSP00000346148,ENSP00000349960,ENSP00000354558,ENSP00000361540,ENSP00000362680,ENSP00000378217,ENSP00000378529,ENSP00000378699,ENSP00000384849,ENSP00000451828	ACTB,AKT1,CCNB1,CCND1,CDC20,CDK1,CDK4,CDK6,CDKN1A,ERBB3,FZR1,IRS1,MTOR,PIK3CA,PLK1,PRKAA1,PRKCD,SFN,SRC
GO:0009968	negative regulation of signal transduction	20	1160	2.07e-14	ENSP00000225577,ENSP00000227507,ENSP00000233809,ENSP00000265371,ENSP00000267101,ENSP00000288840,ENSP00000304895,ENSP00000305355,ENSP00000317272,ENSP00000318822,ENSP00000346148,ENSP00000354558,ENSP00000356438,ENSP00000358022,ENSP00000362680,ENSP00000378217,ENSP00000382004,ENSP00000451828,ENSP00000457243,ENSP00000478927	AKT1,BID,CCND1,CTNND1,ERBB3,IGFBP2,IRS1,MCL1,MET,MTOR,NOL3,NRP1,PRKAA1,PRKCB,PRKCD,PTGS2,RPS6KB1,SMAD6,SRC,YAP1
GO:0048523	negative regulation of cellular process	30	4454	3.07e-14	ENSP00000225577,ENSP00000227507,ENSP00000233809,ENSP00000256442,ENSP00000257904,ENSP00000263967,ENSP00000265371,ENSP00000265734,ENSP00000267101,ENSP00000288840,ENSP00000300093,ENSP00000304895,ENSP00000305355,ENSP00000317272,ENSP00000318822,ENSP00000340989,ENSP00000346148,ENSP00000354558,ENSP00000356438,ENSP00000358022,ENSP00000362680,ENSP00000378217,ENSP00000378529,ENSP00000378699,ENSP00000382004…	AKT1,BID,CCNB1,CCND1,CDK1,CDK4,CDK6,CDKN1A,CTNND1,ERBB3,FZR1,IGFBP2,IRS1,MCL1,MET,MTOR,NOL3,NRP1,PIK3CA,PLK1,PRKAA1,PRKCA,PRKCB,PRKCD,PTGS2,RPS6KB1,SFN,SMAD6,SRC,YAP1
GO:0032268	regulation of cellular protein metabolic process	25	2486	3.96e-14	ENSP00000225577,ENSP00000227507,ENSP00000256442,ENSP00000257904,ENSP00000263967,ENSP00000265371,ENSP00000265734,ENSP00000267101,ENSP00000288840,ENSP00000300093,ENSP00000318822,ENSP00000340989,ENSP00000346148,ENSP00000349960,ENSP00000354558,ENSP00000356438,ENSP00000361540,ENSP00000362680,ENSP00000378217,ENSP00000378529,ENSP00000378699,ENSP00000384849,ENSP00000408695,ENSP00000451828,ENSP00000457243	ACTB,AKT1,BID,CCNB1,CCND1,CDC20,CDK1,CDK4,CDK6,CDKN1A,ERBB3,FZR1,MTOR,NOL3,NRP1,PIK3CA,PLK1,PRKAA1,PRKCA,PRKCD,PTGS2,RPS6KB1,SFN,SMAD6,SRC
GO:0008284	positive regulation of cell population proliferation	18	878	5.64e-14	ENSP00000225577,ENSP00000227507,ENSP00000233809,ENSP00000256442,ENSP00000257904,ENSP00000265371,ENSP00000265734,ENSP00000304895,ENSP00000346148,ENSP00000354558,ENSP00000356438,ENSP00000361540,ENSP00000378529,ENSP00000378699,ENSP00000384849,ENSP00000408695,ENSP00000451828,ENSP00000478927	AKT1,CCNB1,CCND1,CDC20,CDK1,CDK4,CDK6,CDKN1A,FZR1,IGFBP2,IRS1,MTOR,NRP1,PRKAA1,PRKCA,PTGS2,RPS6KB1,YAP1
GO:0042325	regulation of phosphorylation	21	1465	5.83e-14	ENSP00000227507,ENSP00000256442,ENSP00000257904,ENSP00000263967,ENSP00000265371,ENSP00000265734,ENSP00000267101,ENSP00000288840,ENSP00000300093,ENSP00000304895,ENSP00000340989,ENSP00000346148,ENSP00000349960,ENSP00000354558,ENSP00000356438,ENSP00000362680,ENSP00000378217,ENSP00000378699,ENSP00000384849,ENSP00000408695,ENSP00000451828	ACTB,AKT1,CCNB1,CCND1,CDK1,CDK4,CDK6,CDKN1A,ERBB3,IRS1,MTOR,NRP1,PIK3CA,PLK1,PRKAA1,PRKCA,PRKCD,PTGS2,SFN,SMAD6,SRC
GO:0000079	regulation of cyclin-dependent protein serine/threonine kinase activity	10	86	5.85e-14	ENSP00000227507,ENSP00000256442,ENSP00000257904,ENSP00000265734,ENSP00000300093,ENSP00000340989,ENSP00000349960,ENSP00000362680,ENSP00000384849,ENSP00000451828	ACTB,AKT1,CCNB1,CCND1,CDK4,CDK6,CDKN1A,PLK1,SFN,SRC
GO:0048585	negative regulation of response to stimulus	21	1483	6.08e-14	ENSP00000225577,ENSP00000227507,ENSP00000233809,ENSP00000265371,ENSP00000265734,ENSP00000267101,ENSP00000288840,ENSP00000304895,ENSP00000305355,ENSP00000317272,ENSP00000318822,ENSP00000346148,ENSP00000354558,ENSP00000356438,ENSP00000358022,ENSP00000362680,ENSP00000378217,ENSP00000382004,ENSP00000451828,ENSP00000457243,ENSP00000478927	AKT1,BID,CCND1,CDK6,CTNND1,ERBB3,IGFBP2,IRS1,MCL1,MET,MTOR,NOL3,NRP1,PRKAA1,PRKCB,PRKCD,PTGS2,RPS6KB1,SMAD6,SRC,YAP1
GO:0042981	regulation of apoptotic process	21	1501	7.09e-14	ENSP00000225577,ENSP00000257904,ENSP00000263967,ENSP00000265371,ENSP00000267101,ENSP00000288840,ENSP00000300093,ENSP00000318822,ENSP00000340989,ENSP00000346148,ENSP00000354558,ENSP00000356438,ENSP00000358022,ENSP00000362680,ENSP00000378217,ENSP00000378699,ENSP00000384849,ENSP00000408695,ENSP00000451828,ENSP00000457243,ENSP00000478927	AKT1,BID,CDK1,CDK4,CDKN1A,ERBB3,MCL1,MTOR,NOL3,NRP1,PIK3CA,PLK1,PRKAA1,PRKCA,PRKCD,PTGS2,RPS6KB1,SFN,SMAD6,SRC,YAP1
GO:0031399	regulation of protein modification process	22	1747	7.42e-14	ENSP00000227507,ENSP00000256442,ENSP00000257904,ENSP00000263967,ENSP00000265371,ENSP00000265734,ENSP00000267101,ENSP00000288840,ENSP00000300093,ENSP00000340989,ENSP00000346148,ENSP00000349960,ENSP00000354558,ENSP00000356438,ENSP00000361540,ENSP00000362680,ENSP00000378217,ENSP00000378529,ENSP00000378699,ENSP00000384849,ENSP00000408695,ENSP00000451828	ACTB,AKT1,CCNB1,CCND1,CDC20,CDK1,CDK4,CDK6,CDKN1A,ERBB3,FZR1,MTOR,NRP1,PIK3CA,PLK1,PRKAA1,PRKCA,PRKCD,PTGS2,SFN,SMAD6,SRC
GO:0010604	positive regulation of macromolecule metabolic process	26	3081	1.94e-13	ENSP00000225577,ENSP00000227507,ENSP00000256442,ENSP00000257904,ENSP00000263967,ENSP00000265371,ENSP00000267101,ENSP00000288840,ENSP00000300093,ENSP00000304895,ENSP00000305355,ENSP00000317272,ENSP00000318822,ENSP00000346148,ENSP00000349960,ENSP00000354558,ENSP00000356438,ENSP00000361540,ENSP00000362680,ENSP00000378217,ENSP00000378529,ENSP00000378699,ENSP00000384849,ENSP00000408695,ENSP00000451828…	ACTB,AKT1,BID,CCNB1,CCND1,CDC20,CDK1,CDK4,CDKN1A,ERBB3,FZR1,IRS1,MET,MTOR,NRP1,PIK3CA,PLK1,PRKAA1,PRKCA,PRKCB,PRKCD,PTGS2,RPS6KB1,SMAD6,SRC,YAP1
GO:0001932	regulation of protein phosphorylation	20	1370	2.02e-13	ENSP00000227507,ENSP00000256442,ENSP00000257904,ENSP00000263967,ENSP00000265371,ENSP00000265734,ENSP00000267101,ENSP00000288840,ENSP00000300093,ENSP00000340989,ENSP00000346148,ENSP00000349960,ENSP00000354558,ENSP00000356438,ENSP00000362680,ENSP00000378217,ENSP00000378699,ENSP00000384849,ENSP00000408695,ENSP00000451828	ACTB,AKT1,CCNB1,CCND1,CDK1,CDK4,CDK6,CDKN1A,ERBB3,MTOR,NRP1,PIK3CA,PLK1,PRKAA1,PRKCA,PRKCD,PTGS2,SFN,SMAD6,SRC
GO:0043549	regulation of kinase activity	17	849	3.99e-13	ENSP00000227507,ENSP00000256442,ENSP00000257904,ENSP00000263967,ENSP00000265734,ENSP00000267101,ENSP00000300093,ENSP00000304895,ENSP00000340989,ENSP00000346148,ENSP00000349960,ENSP00000354558,ENSP00000362680,ENSP00000378217,ENSP00000378699,ENSP00000384849,ENSP00000451828	ACTB,AKT1,CCNB1,CCND1,CDK1,CDK4,CDK6,CDKN1A,ERBB3,IRS1,MTOR,PIK3CA,PLK1,PRKAA1,PRKCD,SFN,SRC
GO:0018105	peptidyl-serine phosphorylation	11	173	4.82e-13	ENSP00000225577,ENSP00000256442,ENSP00000300093,ENSP00000305355,ENSP00000346148,ENSP00000354558,ENSP00000362680,ENSP00000378217,ENSP00000378699,ENSP00000408695,ENSP00000451828	AKT1,CCNB1,CDK1,MTOR,PLK1,PRKAA1,PRKCA,PRKCB,PRKCD,RPS6KB1,SRC
GO:0050790	regulation of catalytic activity	23	2249	6.13e-13	ENSP00000227507,ENSP00000256442,ENSP00000257904,ENSP00000263967,ENSP00000265371,ENSP00000265734,ENSP00000267101,ENSP00000300093,ENSP00000304895,ENSP00000318822,ENSP00000340989,ENSP00000346148,ENSP00000349960,ENSP00000354558,ENSP00000356438,ENSP00000361540,ENSP00000362680,ENSP00000378217,ENSP00000378529,ENSP00000378699,ENSP00000384849,ENSP00000451828,ENSP00000457243	ACTB,AKT1,BID,CCNB1,CCND1,CDC20,CDK1,CDK4,CDK6,CDKN1A,ERBB3,FZR1,IRS1,MTOR,NOL3,NRP1,PIK3CA,PLK1,PRKAA1,PRKCD,PTGS2,SFN,SRC
GO:0032270	positive regulation of cellular protein metabolic process	20	1496	8.34e-13	ENSP00000225577,ENSP00000227507,ENSP00000256442,ENSP00000257904,ENSP00000263967,ENSP00000265371,ENSP00000267101,ENSP00000300093,ENSP00000318822,ENSP00000346148,ENSP00000354558,ENSP00000356438,ENSP00000361540,ENSP00000362680,ENSP00000378217,ENSP00000378529,ENSP00000378699,ENSP00000384849,ENSP00000408695,ENSP00000451828	AKT1,BID,CCNB1,CCND1,CDC20,CDK1,CDK4,CDKN1A,ERBB3,FZR1,MTOR,NRP1,PIK3CA,PLK1,PRKAA1,PRKCA,PRKCD,PTGS2,RPS6KB1,SRC
GO:0010646	regulation of cell communication	26	3327	9.42e-13	ENSP00000225577,ENSP00000227507,ENSP00000233809,ENSP00000257904,ENSP00000263967,ENSP00000265371,ENSP00000267101,ENSP00000288840,ENSP00000304895,ENSP00000305355,ENSP00000317272,ENSP00000318822,ENSP00000340989,ENSP00000346148,ENSP00000354558,ENSP00000356438,ENSP00000358022,ENSP00000361540,ENSP00000362680,ENSP00000378217,ENSP00000378699,ENSP00000382004,ENSP00000408695,ENSP00000451828,ENSP00000457243…	AKT1,BID,CCND1,CDC20,CDK1,CDK4,CTNND1,ERBB3,IGFBP2,IRS1,MCL1,MET,MTOR,NOL3,NRP1,PIK3CA,PRKAA1,PRKCA,PRKCB,PRKCD,PTGS2,RPS6KB1,SFN,SMAD6,SRC,YAP1
GO:0023051	regulation of signaling	26	3360	1.17e-12	ENSP00000225577,ENSP00000227507,ENSP00000233809,ENSP00000257904,ENSP00000263967,ENSP00000265371,ENSP00000267101,ENSP00000288840,ENSP00000304895,ENSP00000305355,ENSP00000317272,ENSP00000318822,ENSP00000340989,ENSP00000346148,ENSP00000354558,ENSP00000356438,ENSP00000358022,ENSP00000361540,ENSP00000362680,ENSP00000378217,ENSP00000378699,ENSP00000382004,ENSP00000408695,ENSP00000451828,ENSP00000457243…	AKT1,BID,CCND1,CDC20,CDK1,CDK4,CTNND1,ERBB3,IGFBP2,IRS1,MCL1,MET,MTOR,NOL3,NRP1,PIK3CA,PRKAA1,PRKCA,PRKCB,PRKCD,PTGS2,RPS6KB1,SFN,SMAD6,SRC,YAP1
GO:0006796	phosphate-containing compound metabolic process	22	2065	1.45e-12	ENSP00000225577,ENSP00000227507,ENSP00000256442,ENSP00000257904,ENSP00000263967,ENSP00000265371,ENSP00000265734,ENSP00000267101,ENSP00000300093,ENSP00000304895,ENSP00000305355,ENSP00000317272,ENSP00000318822,ENSP00000346148,ENSP00000354558,ENSP00000356438,ENSP00000362680,ENSP00000378217,ENSP00000378699,ENSP00000384849,ENSP00000408695,ENSP00000451828	AKT1,BID,CCNB1,CCND1,CDK1,CDK4,CDK6,CDKN1A,ERBB3,IRS1,MET,MTOR,NRP1,PIK3CA,PLK1,PRKAA1,PRKCA,PRKCB,PRKCD,PTGS2,RPS6KB1,SRC
GO:0009966	regulation of signal transduction	25	3033	1.55e-12	ENSP00000225577,ENSP00000227507,ENSP00000233809,ENSP00000257904,ENSP00000263967,ENSP00000265371,ENSP00000267101,ENSP00000288840,ENSP00000304895,ENSP00000305355,ENSP00000317272,ENSP00000318822,ENSP00000340989,ENSP00000346148,ENSP00000354558,ENSP00000356438,ENSP00000358022,ENSP00000362680,ENSP00000378217,ENSP00000378699,ENSP00000382004,ENSP00000408695,ENSP00000451828,ENSP00000457243,ENSP00000478927	AKT1,BID,CCND1,CDK1,CDK4,CTNND1,ERBB3,IGFBP2,IRS1,MCL1,MET,MTOR,NOL3,NRP1,PIK3CA,PRKAA1,PRKCA,PRKCB,PRKCD,PTGS2,RPS6KB1,SFN,SMAD6,SRC,YAP1
GO:0031325	positive regulation of cellular metabolic process	25	3060	1.83e-12	ENSP00000225577,ENSP00000227507,ENSP00000256442,ENSP00000257904,ENSP00000263967,ENSP00000265371,ENSP00000267101,ENSP00000288840,ENSP00000300093,ENSP00000304895,ENSP00000305355,ENSP00000317272,ENSP00000318822,ENSP00000346148,ENSP00000354558,ENSP00000356438,ENSP00000361540,ENSP00000362680,ENSP00000378217,ENSP00000378529,ENSP00000378699,ENSP00000384849,ENSP00000408695,ENSP00000451828,ENSP00000478927	AKT1,BID,CCNB1,CCND1,CDC20,CDK1,CDK4,CDKN1A,ERBB3,FZR1,IRS1,MET,MTOR,NRP1,PIK3CA,PLK1,PRKAA1,PRKCA,PRKCB,PRKCD,PTGS2,RPS6KB1,SMAD6,SRC,YAP1
GO:0051347	positive regulation of transferase activity	15	630	1.83e-12	ENSP00000227507,ENSP00000256442,ENSP00000263967,ENSP00000267101,ENSP00000300093,ENSP00000304895,ENSP00000346148,ENSP00000354558,ENSP00000361540,ENSP00000362680,ENSP00000378217,ENSP00000378529,ENSP00000378699,ENSP00000384849,ENSP00000451828	AKT1,CCNB1,CCND1,CDC20,CDK1,CDKN1A,ERBB3,FZR1,IRS1,MTOR,PIK3CA,PLK1,PRKAA1,PRKCD,SRC
GO:0045859	regulation of protein kinase activity	16	788	2.01e-12	ENSP00000227507,ENSP00000256442,ENSP00000257904,ENSP00000263967,ENSP00000265734,ENSP00000267101,ENSP00000300093,ENSP00000340989,ENSP00000346148,ENSP00000349960,ENSP00000354558,ENSP00000362680,ENSP00000378217,ENSP00000378699,ENSP00000384849,ENSP00000451828	ACTB,AKT1,CCNB1,CCND1,CDK1,CDK4,CDK6,CDKN1A,ERBB3,MTOR,PIK3CA,PLK1,PRKAA1,PRKCD,SFN,SRC
GO:0048583	regulation of response to stimulus	27	3882	2.05e-12	ENSP00000225577,ENSP00000227507,ENSP00000233809,ENSP00000257904,ENSP00000263967,ENSP00000265371,ENSP00000265734,ENSP00000267101,ENSP00000288840,ENSP00000304895,ENSP00000305355,ENSP00000317272,ENSP00000318822,ENSP00000340989,ENSP00000346148,ENSP00000349960,ENSP00000354558,ENSP00000356438,ENSP00000358022,ENSP00000362680,ENSP00000378217,ENSP00000378699,ENSP00000382004,ENSP00000408695,ENSP00000451828…	ACTB,AKT1,BID,CCND1,CDK1,CDK4,CDK6,CTNND1,ERBB3,IGFBP2,IRS1,MCL1,MET,MTOR,NOL3,NRP1,PIK3CA,PRKAA1,PRKCA,PRKCB,PRKCD,PTGS2,RPS6KB1,SFN,SMAD6,SRC,YAP1
GO:0031323	regulation of cellular metabolic process	31	6082	2.83e-12	ENSP00000225577,ENSP00000227507,ENSP00000256442,ENSP00000257904,ENSP00000263967,ENSP00000265371,ENSP00000265734,ENSP00000267101,ENSP00000288840,ENSP00000300093,ENSP00000304895,ENSP00000305355,ENSP00000317272,ENSP00000318822,ENSP00000340989,ENSP00000346148,ENSP00000349960,ENSP00000354558,ENSP00000356438,ENSP00000358022,ENSP00000361540,ENSP00000362680,ENSP00000378217,ENSP00000378529,ENSP00000378699…	ACTB,AKT1,BID,CCNB1,CCND1,CDC20,CDK1,CDK4,CDK6,CDKN1A,CTNND1,ERBB3,FZR1,IRS1,MCL1,MET,MTOR,NOL3,NRP1,PIK3CA,PLK1,PRKAA1,PRKCA,PRKCB,PRKCD,PTGS2,RPS6KB1,SFN,SMAD6,SRC,YAP1
GO:0048518	positive regulation of biological process	30	5459	2.84e-12	ENSP00000225577,ENSP00000227507,ENSP00000233809,ENSP00000256442,ENSP00000257904,ENSP00000263967,ENSP00000265371,ENSP00000265734,ENSP00000267101,ENSP00000288840,ENSP00000300093,ENSP00000304895,ENSP00000305355,ENSP00000317272,ENSP00000318822,ENSP00000340989,ENSP00000346148,ENSP00000349960,ENSP00000354558,ENSP00000356438,ENSP00000358022,ENSP00000361540,ENSP00000362680,ENSP00000378217,ENSP00000378529…	ACTB,AKT1,BID,CCNB1,CCND1,CDC20,CDK1,CDK4,CDK6,CDKN1A,ERBB3,FZR1,IGFBP2,IRS1,MCL1,MET,MTOR,NRP1,PIK3CA,PLK1,PRKAA1,PRKCA,PRKCB,PRKCD,PTGS2,RPS6KB1,SFN,SMAD6,SRC,YAP1
GO:0048522	positive regulation of cellular process	29	4898	2.84e-12	ENSP00000225577,ENSP00000227507,ENSP00000233809,ENSP00000256442,ENSP00000257904,ENSP00000263967,ENSP00000265371,ENSP00000265734,ENSP00000267101,ENSP00000288840,ENSP00000300093,ENSP00000304895,ENSP00000305355,ENSP00000317272,ENSP00000318822,ENSP00000340989,ENSP00000346148,ENSP00000354558,ENSP00000356438,ENSP00000358022,ENSP00000361540,ENSP00000362680,ENSP00000378217,ENSP00000378529,ENSP00000378699…	AKT1,BID,CCNB1,CCND1,CDC20,CDK1,CDK4,CDK6,CDKN1A,ERBB3,FZR1,IGFBP2,IRS1,MCL1,MET,MTOR,NRP1,PIK3CA,PLK1,PRKAA1,PRKCA,PRKCB,PRKCD,PTGS2,RPS6KB1,SFN,SMAD6,SRC,YAP1
GO:0006950	response to stress	25	3267	7.03e-12	ENSP00000225577,ENSP00000227507,ENSP00000256442,ENSP00000257904,ENSP00000263967,ENSP00000265371,ENSP00000267101,ENSP00000288840,ENSP00000300093,ENSP00000305355,ENSP00000318822,ENSP00000340989,ENSP00000346148,ENSP00000354558,ENSP00000356438,ENSP00000358022,ENSP00000362680,ENSP00000378217,ENSP00000378529,ENSP00000378699,ENSP00000384849,ENSP00000408695,ENSP00000451828,ENSP00000457243,ENSP00000478927	AKT1,BID,CCNB1,CCND1,CDK1,CDK4,CDKN1A,ERBB3,FZR1,MCL1,MTOR,NOL3,NRP1,PIK3CA,PLK1,PRKAA1,PRKCA,PRKCB,PRKCD,PTGS2,RPS6KB1,SFN,SMAD6,SRC,YAP1
GO:0007049	cell cycle	18	1263	8.68e-12	ENSP00000225577,ENSP00000227507,ENSP00000256442,ENSP00000257904,ENSP00000265734,ENSP00000300093,ENSP00000305355,ENSP00000340989,ENSP00000346148,ENSP00000354558,ENSP00000361540,ENSP00000362680,ENSP00000378217,ENSP00000378529,ENSP00000378699,ENSP00000384849,ENSP00000408695,ENSP00000434614	CCNB1,CCND1,CDC20,CDC27,CDK1,CDK4,CDK6,CDKN1A,FZR1,MTOR,PLK1,PRKAA1,PRKCA,PRKCB,PRKCD,RPS6KB1,SFN,SRC
GO:0051173	positive regulation of nitrogen compound metabolic process	24	2946	9.4e-12	ENSP00000225577,ENSP00000227507,ENSP00000256442,ENSP00000257904,ENSP00000263967,ENSP00000265371,ENSP00000267101,ENSP00000288840,ENSP00000300093,ENSP00000305355,ENSP00000317272,ENSP00000318822,ENSP00000346148,ENSP00000354558,ENSP00000356438,ENSP00000361540,ENSP00000362680,ENSP00000378217,ENSP00000378529,ENSP00000378699,ENSP00000384849,ENSP00000408695,ENSP00000451828,ENSP00000478927	AKT1,BID,CCNB1,CCND1,CDC20,CDK1,CDK4,CDKN1A,ERBB3,FZR1,MET,MTOR,NRP1,PIK3CA,PLK1,PRKAA1,PRKCA,PRKCB,PRKCD,PTGS2,RPS6KB1,SMAD6,SRC,YAP1
GO:0065009	regulation of molecular function	25	3322	9.83e-12	ENSP00000227507,ENSP00000256442,ENSP00000257904,ENSP00000263967,ENSP00000265371,ENSP00000265734,ENSP00000267101,ENSP00000300093,ENSP00000304895,ENSP00000305355,ENSP00000317272,ENSP00000318822,ENSP00000340989,ENSP00000346148,ENSP00000349960,ENSP00000354558,ENSP00000356438,ENSP00000361540,ENSP00000362680,ENSP00000378217,ENSP00000378529,ENSP00000378699,ENSP00000384849,ENSP00000451828,ENSP00000457243	ACTB,AKT1,BID,CCNB1,CCND1,CDC20,CDK1,CDK4,CDK6,CDKN1A,ERBB3,FZR1,IRS1,MET,MTOR,NOL3,NRP1,PIK3CA,PLK1,PRKAA1,PRKCB,PRKCD,PTGS2,SFN,SRC
GO:0006464	cellular protein modification process	24	2999	1.35e-11	ENSP00000225577,ENSP00000227507,ENSP00000256442,ENSP00000257904,ENSP00000263967,ENSP00000265371,ENSP00000265734,ENSP00000267101,ENSP00000300093,ENSP00000304895,ENSP00000305355,ENSP00000317272,ENSP00000346148,ENSP00000349960,ENSP00000354558,ENSP00000361540,ENSP00000362680,ENSP00000378217,ENSP00000378529,ENSP00000378699,ENSP00000384849,ENSP00000408695,ENSP00000434614,ENSP00000451828	ACTB,AKT1,CCNB1,CCND1,CDC20,CDC27,CDK1,CDK4,CDK6,CDKN1A,ERBB3,FZR1,IRS1,MET,MTOR,NRP1,PIK3CA,PLK1,PRKAA1,PRKCA,PRKCB,PRKCD,RPS6KB1,SRC
GO:0031401	positive regulation of protein modification process	17	1149	2.8e-11	ENSP00000227507,ENSP00000256442,ENSP00000263967,ENSP00000265371,ENSP00000267101,ENSP00000300093,ENSP00000346148,ENSP00000354558,ENSP00000356438,ENSP00000361540,ENSP00000362680,ENSP00000378217,ENSP00000378529,ENSP00000378699,ENSP00000384849,ENSP00000408695,ENSP00000451828	AKT1,CCNB1,CCND1,CDC20,CDK1,CDKN1A,ERBB3,FZR1,MTOR,NRP1,PIK3CA,PLK1,PRKAA1,PRKCA,PRKCD,PTGS2,SRC
GO:0071900	regulation of protein serine/threonine kinase activity	13	488	2.8e-11	ENSP00000227507,ENSP00000256442,ENSP00000257904,ENSP00000265734,ENSP00000300093,ENSP00000340989,ENSP00000346148,ENSP00000349960,ENSP00000362680,ENSP00000378217,ENSP00000378699,ENSP00000384849,ENSP00000451828	ACTB,AKT1,CCNB1,CCND1,CDK1,CDK4,CDK6,CDKN1A,PLK1,PRKAA1,PRKCD,SFN,SRC
GO:0080090	regulation of primary metabolic process	30	5982	3.22e-11	ENSP00000225577,ENSP00000227507,ENSP00000256442,ENSP00000257904,ENSP00000263967,ENSP00000265371,ENSP00000265734,ENSP00000267101,ENSP00000288840,ENSP00000300093,ENSP00000304895,ENSP00000305355,ENSP00000317272,ENSP00000318822,ENSP00000340989,ENSP00000346148,ENSP00000349960,ENSP00000354558,ENSP00000356438,ENSP00000361540,ENSP00000362680,ENSP00000378217,ENSP00000378529,ENSP00000378699,ENSP00000382004…	ACTB,AKT1,BID,CCNB1,CCND1,CDC20,CDK1,CDK4,CDK6,CDKN1A,CTNND1,ERBB3,FZR1,IRS1,MET,MTOR,NOL3,NRP1,PIK3CA,PLK1,PRKAA1,PRKCA,PRKCB,PRKCD,PTGS2,RPS6KB1,SFN,SMAD6,SRC,YAP1
GO:0051239	regulation of multicellular organismal process	23	2788	3.45e-11	ENSP00000225577,ENSP00000227507,ENSP00000256442,ENSP00000257904,ENSP00000263967,ENSP00000265371,ENSP00000265734,ENSP00000267101,ENSP00000288840,ENSP00000305355,ENSP00000317272,ENSP00000340989,ENSP00000346148,ENSP00000354558,ENSP00000356438,ENSP00000361540,ENSP00000362680,ENSP00000378217,ENSP00000378699,ENSP00000408695,ENSP00000451828,ENSP00000457243,ENSP00000478927	AKT1,CCNB1,CCND1,CDC20,CDK1,CDK4,CDK6,ERBB3,MET,MTOR,NOL3,NRP1,PIK3CA,PRKAA1,PRKCA,PRKCB,PRKCD,PTGS2,RPS6KB1,SFN,SMAD6,SRC,YAP1
GO:0042327	positive regulation of phosphorylation	16	984	4.13e-11	ENSP00000227507,ENSP00000256442,ENSP00000263967,ENSP00000265371,ENSP00000267101,ENSP00000300093,ENSP00000304895,ENSP00000346148,ENSP00000354558,ENSP00000356438,ENSP00000362680,ENSP00000378217,ENSP00000378699,ENSP00000384849,ENSP00000408695,ENSP00000451828	AKT1,CCNB1,CCND1,CDK1,CDKN1A,ERBB3,IRS1,MTOR,NRP1,PIK3CA,PLK1,PRKAA1,PRKCA,PRKCD,PTGS2,SRC
GO:0060255	regulation of macromolecule metabolic process	30	6072	4.71e-11	ENSP00000225577,ENSP00000227507,ENSP00000256442,ENSP00000257904,ENSP00000263967,ENSP00000265371,ENSP00000265734,ENSP00000267101,ENSP00000288840,ENSP00000300093,ENSP00000304895,ENSP00000305355,ENSP00000317272,ENSP00000318822,ENSP00000340989,ENSP00000346148,ENSP00000349960,ENSP00000354558,ENSP00000356438,ENSP00000361540,ENSP00000362680,ENSP00000378217,ENSP00000378529,ENSP00000378699,ENSP00000382004…	ACTB,AKT1,BID,CCNB1,CCND1,CDC20,CDK1,CDK4,CDK6,CDKN1A,CTNND1,ERBB3,FZR1,IRS1,MET,MTOR,NOL3,NRP1,PIK3CA,PLK1,PRKAA1,PRKCA,PRKCB,PRKCD,PTGS2,RPS6KB1,SFN,SMAD6,SRC,YAP1
GO:0044267	cellular protein metabolic process	25	3603	5.43e-11	ENSP00000225577,ENSP00000227507,ENSP00000233809,ENSP00000256442,ENSP00000257904,ENSP00000263967,ENSP00000265371,ENSP00000265734,ENSP00000267101,ENSP00000300093,ENSP00000304895,ENSP00000305355,ENSP00000317272,ENSP00000346148,ENSP00000349960,ENSP00000354558,ENSP00000361540,ENSP00000362680,ENSP00000378217,ENSP00000378529,ENSP00000378699,ENSP00000384849,ENSP00000408695,ENSP00000434614,ENSP00000451828	ACTB,AKT1,CCNB1,CCND1,CDC20,CDC27,CDK1,CDK4,CDK6,CDKN1A,ERBB3,FZR1,IGFBP2,IRS1,MET,MTOR,NRP1,PIK3CA,PLK1,PRKAA1,PRKCA,PRKCB,PRKCD,RPS6KB1,SRC
GO:0044093	positive regulation of molecular function	19	1713	8.56e-11	ENSP00000227507,ENSP00000256442,ENSP00000263967,ENSP00000265371,ENSP00000267101,ENSP00000300093,ENSP00000304895,ENSP00000305355,ENSP00000317272,ENSP00000318822,ENSP00000346148,ENSP00000354558,ENSP00000361540,ENSP00000362680,ENSP00000378217,ENSP00000378529,ENSP00000378699,ENSP00000384849,ENSP00000451828	AKT1,BID,CCNB1,CCND1,CDC20,CDK1,CDKN1A,ERBB3,FZR1,IRS1,MET,MTOR,NRP1,PIK3CA,PLK1,PRKAA1,PRKCB,PRKCD,SRC
GO:0009611	response to wounding	13	547	9.95e-11	ENSP00000225577,ENSP00000256442,ENSP00000263967,ENSP00000265371,ENSP00000267101,ENSP00000305355,ENSP00000354558,ENSP00000362680,ENSP00000378217,ENSP00000378699,ENSP00000408695,ENSP00000457243,ENSP00000478927	CCNB1,CDK1,ERBB3,MTOR,NOL3,NRP1,PIK3CA,PRKCA,PRKCB,PRKCD,RPS6KB1,SRC,YAP1
GO:2000045	regulation of G1/S transition of mitotic cell cycle	9	148	1.34e-10	ENSP00000227507,ENSP00000256442,ENSP00000257904,ENSP00000265734,ENSP00000318822,ENSP00000340989,ENSP00000378699,ENSP00000384849,ENSP00000451828	AKT1,BID,CCNB1,CCND1,CDK1,CDK4,CDK6,CDKN1A,SFN
GO:1903047	mitotic cell cycle process	13	564	1.37e-10	ENSP00000225577,ENSP00000227507,ENSP00000256442,ENSP00000257904,ENSP00000265734,ENSP00000300093,ENSP00000305355,ENSP00000340989,ENSP00000361540,ENSP00000378699,ENSP00000384849,ENSP00000408695,ENSP00000434614	CCNB1,CCND1,CDC20,CDC27,CDK1,CDK4,CDK6,CDKN1A,PLK1,PRKCA,PRKCB,RPS6KB1,SFN
GO:0022402	cell cycle process	15	890	1.45e-10	ENSP00000225577,ENSP00000227507,ENSP00000256442,ENSP00000257904,ENSP00000265734,ENSP00000300093,ENSP00000305355,ENSP00000340989,ENSP00000346148,ENSP00000354558,ENSP00000361540,ENSP00000378699,ENSP00000384849,ENSP00000408695,ENSP00000434614	CCNB1,CCND1,CDC20,CDC27,CDK1,CDK4,CDK6,CDKN1A,MTOR,PLK1,PRKAA1,PRKCA,PRKCB,RPS6KB1,SFN
GO:0051171	regulation of nitrogen compound metabolic process	29	5827	2.24e-10	ENSP00000225577,ENSP00000227507,ENSP00000256442,ENSP00000257904,ENSP00000263967,ENSP00000265371,ENSP00000265734,ENSP00000267101,ENSP00000288840,ENSP00000300093,ENSP00000305355,ENSP00000317272,ENSP00000318822,ENSP00000340989,ENSP00000346148,ENSP00000349960,ENSP00000354558,ENSP00000356438,ENSP00000361540,ENSP00000362680,ENSP00000378217,ENSP00000378529,ENSP00000378699,ENSP00000382004,ENSP00000384849…	ACTB,AKT1,BID,CCNB1,CCND1,CDC20,CDK1,CDK4,CDK6,CDKN1A,CTNND1,ERBB3,FZR1,MET,MTOR,NOL3,NRP1,PIK3CA,PLK1,PRKAA1,PRKCA,PRKCB,PRKCD,PTGS2,RPS6KB1,SFN,SMAD6,SRC,YAP1
GO:0050793	regulation of developmental process	21	2416	2.57e-10	ENSP00000225577,ENSP00000227507,ENSP00000256442,ENSP00000257904,ENSP00000263967,ENSP00000265371,ENSP00000265734,ENSP00000267101,ENSP00000288840,ENSP00000305355,ENSP00000340989,ENSP00000346148,ENSP00000354558,ENSP00000356438,ENSP00000361540,ENSP00000362680,ENSP00000378529,ENSP00000378699,ENSP00000408695,ENSP00000451828,ENSP00000478927	AKT1,CCNB1,CCND1,CDC20,CDK1,CDK4,CDK6,ERBB3,FZR1,MTOR,NRP1,PIK3CA,PRKAA1,PRKCA,PRKCB,PTGS2,RPS6KB1,SFN,SMAD6,SRC,YAP1
GO:0001934	positive regulation of protein phosphorylation	15	941	3.02e-10	ENSP00000227507,ENSP00000256442,ENSP00000263967,ENSP00000265371,ENSP00000267101,ENSP00000300093,ENSP00000346148,ENSP00000354558,ENSP00000356438,ENSP00000362680,ENSP00000378217,ENSP00000378699,ENSP00000384849,ENSP00000408695,ENSP00000451828	AKT1,CCNB1,CCND1,CDK1,CDKN1A,ERBB3,MTOR,NRP1,PIK3CA,PLK1,PRKAA1,PRKCA,PRKCD,PTGS2,SRC
GO:0007346	regulation of mitotic cell cycle	13	608	3.18e-10	ENSP00000225577,ENSP00000227507,ENSP00000256442,ENSP00000257904,ENSP00000265734,ENSP00000300093,ENSP00000318822,ENSP00000340989,ENSP00000378699,ENSP00000384849,ENSP00000408695,ENSP00000434614,ENSP00000451828	AKT1,BID,CCNB1,CCND1,CDC27,CDK1,CDK4,CDK6,CDKN1A,PLK1,PRKCA,RPS6KB1,SFN
GO:0043085	positive regulation of catalytic activity	17	1381	3.89e-10	ENSP00000227507,ENSP00000256442,ENSP00000263967,ENSP00000265371,ENSP00000267101,ENSP00000300093,ENSP00000304895,ENSP00000318822,ENSP00000346148,ENSP00000354558,ENSP00000361540,ENSP00000362680,ENSP00000378217,ENSP00000378529,ENSP00000378699,ENSP00000384849,ENSP00000451828	AKT1,BID,CCNB1,CCND1,CDC20,CDK1,CDKN1A,ERBB3,FZR1,IRS1,MTOR,NRP1,PIK3CA,PLK1,PRKAA1,PRKCD,SRC
GO:0009888	tissue development	18	1626	3.99e-10	ENSP00000227507,ENSP00000256442,ENSP00000257904,ENSP00000263967,ENSP00000265371,ENSP00000265734,ENSP00000267101,ENSP00000288840,ENSP00000317272,ENSP00000340989,ENSP00000354558,ENSP00000356438,ENSP00000362680,ENSP00000378529,ENSP00000378699,ENSP00000384849,ENSP00000451828,ENSP00000478927	AKT1,CCNB1,CCND1,CDK1,CDK4,CDK6,CDKN1A,ERBB3,FZR1,MET,MTOR,NRP1,PIK3CA,PTGS2,SFN,SMAD6,SRC,YAP1
GO:0010647	positive regulation of cell communication	18	1631	4.15e-10	ENSP00000263967,ENSP00000265371,ENSP00000267101,ENSP00000304895,ENSP00000305355,ENSP00000317272,ENSP00000318822,ENSP00000340989,ENSP00000346148,ENSP00000354558,ENSP00000356438,ENSP00000358022,ENSP00000362680,ENSP00000378217,ENSP00000378699,ENSP00000408695,ENSP00000451828,ENSP00000478927	AKT1,BID,CDK1,ERBB3,IRS1,MCL1,MET,MTOR,NRP1,PIK3CA,PRKAA1,PRKCA,PRKCB,PRKCD,PTGS2,SFN,SRC,YAP1
GO:0023056	positive regulation of signaling	18	1638	4.4e-10	ENSP00000263967,ENSP00000265371,ENSP00000267101,ENSP00000304895,ENSP00000305355,ENSP00000317272,ENSP00000318822,ENSP00000340989,ENSP00000346148,ENSP00000354558,ENSP00000356438,ENSP00000358022,ENSP00000362680,ENSP00000378217,ENSP00000378699,ENSP00000408695,ENSP00000451828,ENSP00000478927	AKT1,BID,CDK1,ERBB3,IRS1,MCL1,MET,MTOR,NRP1,PIK3CA,PRKAA1,PRKCA,PRKCB,PRKCD,PTGS2,SFN,SRC,YAP1
GO:0032879	regulation of localization	21	2524	5.33e-10	ENSP00000225577,ENSP00000265371,ENSP00000265734,ENSP00000267101,ENSP00000300093,ENSP00000304895,ENSP00000305355,ENSP00000317272,ENSP00000318822,ENSP00000340989,ENSP00000346148,ENSP00000349960,ENSP00000354558,ENSP00000356438,ENSP00000362680,ENSP00000378217,ENSP00000378699,ENSP00000384849,ENSP00000408695,ENSP00000451828,ENSP00000457243	ACTB,AKT1,BID,CDK1,CDK6,CDKN1A,ERBB3,IRS1,MET,MTOR,NOL3,NRP1,PLK1,PRKAA1,PRKCA,PRKCB,PRKCD,PTGS2,RPS6KB1,SFN,SRC
GO:0016572	histone phosphorylation	6	28	5.84e-10	ENSP00000256442,ENSP00000305355,ENSP00000346148,ENSP00000378217,ENSP00000378699,ENSP00000408695	CCNB1,CDK1,PRKAA1,PRKCA,PRKCB,PRKCD
GO:1901700	response to oxygen-containing compound	17	1427	5.99e-10	ENSP00000225577,ENSP00000227507,ENSP00000233809,ENSP00000256442,ENSP00000257904,ENSP00000263967,ENSP00000304895,ENSP00000346148,ENSP00000349960,ENSP00000354558,ENSP00000356438,ENSP00000362680,ENSP00000378217,ENSP00000378699,ENSP00000384849,ENSP00000451828,ENSP00000478927	ACTB,AKT1,CCNB1,CCND1,CDK1,CDK4,CDKN1A,IGFBP2,IRS1,MTOR,PIK3CA,PRKAA1,PRKCD,PTGS2,RPS6KB1,SRC,YAP1
GO:1901987	regulation of cell cycle phase transition	11	385	8.08e-10	ENSP00000227507,ENSP00000256442,ENSP00000257904,ENSP00000265734,ENSP00000300093,ENSP00000318822,ENSP00000340989,ENSP00000378529,ENSP00000378699,ENSP00000384849,ENSP00000451828	AKT1,BID,CCNB1,CCND1,CDK1,CDK4,CDK6,CDKN1A,FZR1,PLK1,SFN
GO:0045786	negative regulation of cell cycle	12	517	8.62e-10	ENSP00000227507,ENSP00000256442,ENSP00000257904,ENSP00000265734,ENSP00000300093,ENSP00000340989,ENSP00000346148,ENSP00000354558,ENSP00000356438,ENSP00000378529,ENSP00000378699,ENSP00000384849	CCNB1,CCND1,CDK1,CDK4,CDK6,CDKN1A,FZR1,MTOR,PLK1,PRKAA1,PTGS2,SFN
GO:2001233	regulation of apoptotic signaling pathway	11	388	8.62e-10	ENSP00000225577,ENSP00000265371,ENSP00000318822,ENSP00000340989,ENSP00000356438,ENSP00000358022,ENSP00000362680,ENSP00000378217,ENSP00000451828,ENSP00000457243,ENSP00000478927	AKT1,BID,MCL1,NOL3,NRP1,PRKCD,PTGS2,RPS6KB1,SFN,SRC,YAP1
GO:0018193	peptidyl-amino acid modification	14	842	9.42e-10	ENSP00000225577,ENSP00000256442,ENSP00000265371,ENSP00000267101,ENSP00000300093,ENSP00000305355,ENSP00000317272,ENSP00000346148,ENSP00000354558,ENSP00000362680,ENSP00000378217,ENSP00000378699,ENSP00000408695,ENSP00000451828	AKT1,CCNB1,CDK1,ERBB3,MET,MTOR,NRP1,PLK1,PRKAA1,PRKCA,PRKCB,PRKCD,RPS6KB1,SRC
GO:0009725	response to hormone	14	854	1.12e-09	ENSP00000225577,ENSP00000227507,ENSP00000233809,ENSP00000257904,ENSP00000263967,ENSP00000304895,ENSP00000346148,ENSP00000354558,ENSP00000356438,ENSP00000362680,ENSP00000378217,ENSP00000384849,ENSP00000451828,ENSP00000478927	AKT1,CCND1,CDK4,CDKN1A,IGFBP2,IRS1,MTOR,PIK3CA,PRKAA1,PRKCD,PTGS2,RPS6KB1,SRC,YAP1
GO:0009967	positive regulation of signal transduction	17	1493	1.14e-09	ENSP00000263967,ENSP00000265371,ENSP00000267101,ENSP00000304895,ENSP00000305355,ENSP00000317272,ENSP00000318822,ENSP00000340989,ENSP00000346148,ENSP00000354558,ENSP00000358022,ENSP00000362680,ENSP00000378217,ENSP00000378699,ENSP00000408695,ENSP00000451828,ENSP00000478927	AKT1,BID,CDK1,ERBB3,IRS1,MCL1,MET,MTOR,NRP1,PIK3CA,PRKAA1,PRKCA,PRKCB,PRKCD,SFN,SRC,YAP1
GO:0010564	regulation of cell cycle process	13	684	1.14e-09	ENSP00000227507,ENSP00000256442,ENSP00000257904,ENSP00000265734,ENSP00000300093,ENSP00000318822,ENSP00000340989,ENSP00000361540,ENSP00000378529,ENSP00000378699,ENSP00000384849,ENSP00000434614,ENSP00000451828	AKT1,BID,CCNB1,CCND1,CDC20,CDC27,CDK1,CDK4,CDK6,CDKN1A,FZR1,PLK1,SFN
GO:0045844	positive regulation of striated muscle tissue development	7	69	1.14e-09	ENSP00000225577,ENSP00000256442,ENSP00000267101,ENSP00000346148,ENSP00000354558,ENSP00000378699,ENSP00000478927	CCNB1,CDK1,ERBB3,MTOR,PRKAA1,RPS6KB1,YAP1
GO:0014070	response to organic cyclic compound	14	873	1.39e-09	ENSP00000225577,ENSP00000227507,ENSP00000233809,ENSP00000256442,ENSP00000257904,ENSP00000346148,ENSP00000349960,ENSP00000354558,ENSP00000356438,ENSP00000362680,ENSP00000378699,ENSP00000384849,ENSP00000451828,ENSP00000478927	ACTB,AKT1,CCNB1,CCND1,CDK1,CDK4,CDKN1A,IGFBP2,MTOR,PRKAA1,PTGS2,RPS6KB1,SRC,YAP1
GO:0010243	response to organonitrogen compound	14	876	1.4e-09	ENSP00000225577,ENSP00000227507,ENSP00000257904,ENSP00000263967,ENSP00000304895,ENSP00000346148,ENSP00000349960,ENSP00000354558,ENSP00000356438,ENSP00000362680,ENSP00000378217,ENSP00000378699,ENSP00000384849,ENSP00000451828	ACTB,AKT1,CCND1,CDK1,CDK4,CDKN1A,IRS1,MTOR,PIK3CA,PRKAA1,PRKCD,PTGS2,RPS6KB1,SRC
GO:0048584	positive regulation of response to stimulus	19	2054	1.4e-09	ENSP00000263967,ENSP00000265371,ENSP00000267101,ENSP00000304895,ENSP00000305355,ENSP00000317272,ENSP00000318822,ENSP00000340989,ENSP00000346148,ENSP00000349960,ENSP00000354558,ENSP00000356438,ENSP00000358022,ENSP00000362680,ENSP00000378217,ENSP00000378699,ENSP00000408695,ENSP00000451828,ENSP00000478927	ACTB,AKT1,BID,CDK1,ERBB3,IRS1,MCL1,MET,MTOR,NRP1,PIK3CA,PRKAA1,PRKCA,PRKCB,PRKCD,PTGS2,SFN,SRC,YAP1
GO:0051094	positive regulation of developmental process	16	1286	1.4e-09	ENSP00000225577,ENSP00000227507,ENSP00000256442,ENSP00000265371,ENSP00000267101,ENSP00000305355,ENSP00000340989,ENSP00000346148,ENSP00000354558,ENSP00000356438,ENSP00000361540,ENSP00000362680,ENSP00000378699,ENSP00000408695,ENSP00000451828,ENSP00000478927	AKT1,CCNB1,CCND1,CDC20,CDK1,ERBB3,MTOR,NRP1,PRKAA1,PRKCA,PRKCB,PTGS2,RPS6KB1,SFN,SRC,YAP1
GO:1900076	regulation of cellular response to insulin stimulus	7	72	1.4e-09	ENSP00000225577,ENSP00000257904,ENSP00000304895,ENSP00000305355,ENSP00000346148,ENSP00000362680,ENSP00000378217	CDK4,IRS1,PRKAA1,PRKCB,PRKCD,RPS6KB1,SRC
GO:0007077	mitotic nuclear envelope disassembly	5	12	1.58e-09	ENSP00000256442,ENSP00000300093,ENSP00000305355,ENSP00000378699,ENSP00000408695	CCNB1,CDK1,PLK1,PRKCA,PRKCB
GO:0031145	anaphase-promoting complex-dependent catabolic process	6	35	1.58e-09	ENSP00000256442,ENSP00000300093,ENSP00000361540,ENSP00000378529,ENSP00000378699,ENSP00000434614	CCNB1,CDC20,CDC27,CDK1,FZR1,PLK1
GO:0033674	positive regulation of kinase activity	12	553	1.58e-09	ENSP00000227507,ENSP00000256442,ENSP00000263967,ENSP00000267101,ENSP00000304895,ENSP00000346148,ENSP00000354558,ENSP00000362680,ENSP00000378217,ENSP00000378699,ENSP00000384849,ENSP00000451828	AKT1,CCNB1,CCND1,CDK1,CDKN1A,ERBB3,IRS1,MTOR,PIK3CA,PRKAA1,PRKCD,SRC
GO:1901701	cellular response to oxygen-containing compound	14	896	1.8e-09	ENSP00000225577,ENSP00000256442,ENSP00000257904,ENSP00000263967,ENSP00000304895,ENSP00000346148,ENSP00000349960,ENSP00000354558,ENSP00000356438,ENSP00000362680,ENSP00000378217,ENSP00000378699,ENSP00000451828,ENSP00000478927	ACTB,AKT1,CCNB1,CDK1,CDK4,IRS1,MTOR,PIK3CA,PRKAA1,PRKCD,PTGS2,RPS6KB1,SRC,YAP1
GO:0042493	response to drug	14	900	1.89e-09	ENSP00000225577,ENSP00000227507,ENSP00000233809,ENSP00000256442,ENSP00000257904,ENSP00000346148,ENSP00000349960,ENSP00000354558,ENSP00000356438,ENSP00000362680,ENSP00000378217,ENSP00000378699,ENSP00000384849,ENSP00000478927	ACTB,CCNB1,CCND1,CDK1,CDK4,CDKN1A,IGFBP2,MTOR,PRKAA1,PRKCD,PTGS2,RPS6KB1,SRC,YAP1
GO:1901564	organonitrogen compound metabolic process	27	5281	2.1e-09	ENSP00000225577,ENSP00000227507,ENSP00000233809,ENSP00000256442,ENSP00000257904,ENSP00000263967,ENSP00000265371,ENSP00000265734,ENSP00000267101,ENSP00000300093,ENSP00000304895,ENSP00000305355,ENSP00000317272,ENSP00000318822,ENSP00000346148,ENSP00000349960,ENSP00000354558,ENSP00000356438,ENSP00000361540,ENSP00000362680,ENSP00000378217,ENSP00000378529,ENSP00000378699,ENSP00000384849,ENSP00000408695…	ACTB,AKT1,BID,CCNB1,CCND1,CDC20,CDC27,CDK1,CDK4,CDK6,CDKN1A,ERBB3,FZR1,IGFBP2,IRS1,MET,MTOR,NRP1,PIK3CA,PLK1,PRKAA1,PRKCA,PRKCB,PRKCD,PTGS2,RPS6KB1,SRC
GO:0006915	apoptotic process	14	915	2.31e-09	ENSP00000225577,ENSP00000263967,ENSP00000267101,ENSP00000305355,ENSP00000318822,ENSP00000340989,ENSP00000354558,ENSP00000358022,ENSP00000378217,ENSP00000378699,ENSP00000384849,ENSP00000408695,ENSP00000451828,ENSP00000457243	AKT1,BID,CDK1,CDKN1A,ERBB3,MCL1,MTOR,NOL3,PIK3CA,PRKCA,PRKCB,PRKCD,RPS6KB1,SFN
GO:2001234	negative regulation of apoptotic signaling pathway	9	218	2.37e-09	ENSP00000225577,ENSP00000265371,ENSP00000318822,ENSP00000356438,ENSP00000358022,ENSP00000362680,ENSP00000451828,ENSP00000457243,ENSP00000478927	AKT1,BID,MCL1,NOL3,NRP1,PTGS2,RPS6KB1,SRC,YAP1
GO:0009719	response to endogenous stimulus	16	1353	2.68e-09	ENSP00000225577,ENSP00000227507,ENSP00000233809,ENSP00000257904,ENSP00000263967,ENSP00000288840,ENSP00000304895,ENSP00000346148,ENSP00000349960,ENSP00000354558,ENSP00000356438,ENSP00000362680,ENSP00000378217,ENSP00000384849,ENSP00000451828,ENSP00000478927	ACTB,AKT1,CCND1,CDK4,CDKN1A,IGFBP2,IRS1,MTOR,PIK3CA,PRKAA1,PRKCD,PTGS2,RPS6KB1,SMAD6,SRC,YAP1
GO:0001101	response to acid chemical	10	323	2.76e-09	ENSP00000225577,ENSP00000233809,ENSP00000256442,ENSP00000257904,ENSP00000346148,ENSP00000354558,ENSP00000356438,ENSP00000362680,ENSP00000451828,ENSP00000478927	AKT1,CCNB1,CDK4,IGFBP2,MTOR,PRKAA1,PTGS2,RPS6KB1,SRC,YAP1
GO:0032501	multicellular organismal process	29	6507	2.94e-09	ENSP00000225577,ENSP00000227507,ENSP00000233809,ENSP00000256442,ENSP00000257904,ENSP00000263967,ENSP00000265371,ENSP00000265734,ENSP00000267101,ENSP00000288840,ENSP00000300093,ENSP00000305355,ENSP00000317272,ENSP00000340989,ENSP00000346148,ENSP00000354558,ENSP00000356438,ENSP00000358022,ENSP00000361540,ENSP00000362680,ENSP00000378217,ENSP00000378529,ENSP00000378699,ENSP00000382004,ENSP00000384849…	AKT1,CCNB1,CCND1,CDC20,CDK1,CDK4,CDK6,CDKN1A,CTNND1,ERBB3,FZR1,IGFBP2,MCL1,MET,MTOR,NOL3,NRP1,PIK3CA,PLK1,PRKAA1,PRKCA,PRKCB,PRKCD,PTGS2,RPS6KB1,SFN,SMAD6,SRC,YAP1
GO:0010033	response to organic substance	21	2815	3.15e-09	ENSP00000225577,ENSP00000227507,ENSP00000233809,ENSP00000256442,ENSP00000257904,ENSP00000263967,ENSP00000265371,ENSP00000288840,ENSP00000304895,ENSP00000346148,ENSP00000349960,ENSP00000354558,ENSP00000356438,ENSP00000358022,ENSP00000362680,ENSP00000378217,ENSP00000378699,ENSP00000384849,ENSP00000408695,ENSP00000451828,ENSP00000478927	ACTB,AKT1,CCNB1,CCND1,CDK1,CDK4,CDKN1A,IGFBP2,IRS1,MCL1,MTOR,NRP1,PIK3CA,PRKAA1,PRKCA,PRKCD,PTGS2,RPS6KB1,SMAD6,SRC,YAP1
GO:0065008	regulation of biological quality	23	3559	3.2e-09	ENSP00000227507,ENSP00000257904,ENSP00000263967,ENSP00000265371,ENSP00000265734,ENSP00000300093,ENSP00000304895,ENSP00000305355,ENSP00000317272,ENSP00000318822,ENSP00000340989,ENSP00000346148,ENSP00000354558,ENSP00000356438,ENSP00000358022,ENSP00000361540,ENSP00000362680,ENSP00000378217,ENSP00000384849,ENSP00000408695,ENSP00000451828,ENSP00000457243,ENSP00000478927	AKT1,BID,CCND1,CDC20,CDK4,CDK6,CDKN1A,IRS1,MCL1,MET,MTOR,NOL3,NRP1,PIK3CA,PLK1,PRKAA1,PRKCA,PRKCB,PRKCD,PTGS2,SFN,SRC,YAP1
GO:0033043	regulation of organelle organization	15	1155	3.47e-09	ENSP00000256442,ENSP00000265371,ENSP00000300093,ENSP00000317272,ENSP00000318822,ENSP00000340989,ENSP00000346148,ENSP00000354558,ENSP00000361540,ENSP00000362680,ENSP00000378217,ENSP00000378529,ENSP00000434614,ENSP00000451828,ENSP00000457243	AKT1,BID,CCNB1,CDC20,CDC27,FZR1,MET,MTOR,NOL3,NRP1,PLK1,PRKAA1,PRKCD,SFN,SRC
GO:0007166	cell surface receptor signaling pathway	19	2198	3.79e-09	ENSP00000227507,ENSP00000263967,ENSP00000265371,ENSP00000267101,ENSP00000288840,ENSP00000304895,ENSP00000305355,ENSP00000317272,ENSP00000318822,ENSP00000346148,ENSP00000349960,ENSP00000356438,ENSP00000358022,ENSP00000362680,ENSP00000378217,ENSP00000382004,ENSP00000384849,ENSP00000408695,ENSP00000451828	ACTB,AKT1,BID,CCND1,CDKN1A,CTNND1,ERBB3,IRS1,MCL1,MET,NRP1,PIK3CA,PRKAA1,PRKCA,PRKCB,PRKCD,PTGS2,SMAD6,SRC
GO:1902533	positive regulation of intracellular signal transduction	14	959	3.89e-09	ENSP00000263967,ENSP00000265371,ENSP00000267101,ENSP00000304895,ENSP00000305355,ENSP00000317272,ENSP00000318822,ENSP00000346148,ENSP00000354558,ENSP00000358022,ENSP00000362680,ENSP00000378699,ENSP00000408695,ENSP00000451828	AKT1,BID,CDK1,ERBB3,IRS1,MCL1,MET,MTOR,NRP1,PIK3CA,PRKAA1,PRKCA,PRKCB,SRC
GO:1903827	regulation of cellular protein localization	11	465	4.19e-09	ENSP00000300093,ENSP00000318822,ENSP00000340989,ENSP00000346148,ENSP00000349960,ENSP00000356438,ENSP00000362680,ENSP00000378217,ENSP00000378699,ENSP00000384849,ENSP00000451828	ACTB,AKT1,BID,CDK1,CDKN1A,PLK1,PRKAA1,PRKCD,PTGS2,SFN,SRC
GO:0071310	cellular response to organic substance	19	2219	4.36e-09	ENSP00000225577,ENSP00000227507,ENSP00000233809,ENSP00000256442,ENSP00000257904,ENSP00000263967,ENSP00000265371,ENSP00000288840,ENSP00000304895,ENSP00000346148,ENSP00000349960,ENSP00000354558,ENSP00000356438,ENSP00000358022,ENSP00000362680,ENSP00000378217,ENSP00000384849,ENSP00000451828,ENSP00000478927	ACTB,AKT1,CCNB1,CCND1,CDK4,CDKN1A,IGFBP2,IRS1,MCL1,MTOR,NRP1,PIK3CA,PRKAA1,PRKCD,PTGS2,RPS6KB1,SMAD6,SRC,YAP1
GO:0009636	response to toxic substance	11	468	4.39e-09	ENSP00000225577,ENSP00000227507,ENSP00000256442,ENSP00000257904,ENSP00000346148,ENSP00000349960,ENSP00000356438,ENSP00000362680,ENSP00000378217,ENSP00000378699,ENSP00000384849	ACTB,CCNB1,CCND1,CDK1,CDK4,CDKN1A,PRKAA1,PRKCD,PTGS2,RPS6KB1,SRC
GO:0032147	activation of protein kinase activity	10	347	4.92e-09	ENSP00000256442,ENSP00000263967,ENSP00000267101,ENSP00000346148,ENSP00000354558,ENSP00000362680,ENSP00000378217,ENSP00000378699,ENSP00000384849,ENSP00000451828	AKT1,CCNB1,CDK1,CDKN1A,ERBB3,MTOR,PIK3CA,PRKAA1,PRKCD,SRC
GO:1901990	regulation of mitotic cell cycle phase transition	10	351	5.41e-09	ENSP00000227507,ENSP00000256442,ENSP00000257904,ENSP00000265734,ENSP00000300093,ENSP00000318822,ENSP00000340989,ENSP00000378699,ENSP00000384849,ENSP00000451828	AKT1,BID,CCNB1,CCND1,CDK1,CDK4,CDK6,CDKN1A,PLK1,SFN
GO:2001236	regulation of extrinsic apoptotic signaling pathway	8	158	5.51e-09	ENSP00000225577,ENSP00000265371,ENSP00000318822,ENSP00000358022,ENSP00000362680,ENSP00000451828,ENSP00000457243,ENSP00000478927	AKT1,BID,MCL1,NOL3,NRP1,RPS6KB1,SRC,YAP1
GO:0071417	cellular response to organonitrogen compound	11	485	6.03e-09	ENSP00000225577,ENSP00000257904,ENSP00000263967,ENSP00000304895,ENSP00000346148,ENSP00000349960,ENSP00000354558,ENSP00000356438,ENSP00000362680,ENSP00000378217,ENSP00000451828	ACTB,AKT1,CDK4,IRS1,MTOR,PIK3CA,PRKAA1,PRKCD,PTGS2,RPS6KB1,SRC
GO:0043467	regulation of generation of precursor metabolites and energy	7	96	7.2e-09	ENSP00000256442,ENSP00000263967,ENSP00000304895,ENSP00000346148,ENSP00000354558,ENSP00000378699,ENSP00000451828	AKT1,CCNB1,CDK1,IRS1,MTOR,PIK3CA,PRKAA1
GO:0032269	negative regulation of cellular protein metabolic process	14	1014	7.29e-09	ENSP00000256442,ENSP00000257904,ENSP00000265734,ENSP00000288840,ENSP00000300093,ENSP00000340989,ENSP00000346148,ENSP00000354558,ENSP00000356438,ENSP00000362680,ENSP00000378217,ENSP00000384849,ENSP00000451828,ENSP00000457243	AKT1,CCNB1,CDK4,CDK6,CDKN1A,MTOR,NOL3,PLK1,PRKAA1,PRKCD,PTGS2,SFN,SMAD6,SRC
GO:0044772	mitotic cell cycle phase transition	9	254	7.39e-09	ENSP00000225577,ENSP00000227507,ENSP00000256442,ENSP00000257904,ENSP00000265734,ENSP00000300093,ENSP00000378699,ENSP00000384849,ENSP00000434614	CCNB1,CCND1,CDC27,CDK1,CDK4,CDK6,CDKN1A,PLK1,RPS6KB1
GO:0051049	regulation of transport	17	1732	7.98e-09	ENSP00000225577,ENSP00000265371,ENSP00000267101,ENSP00000304895,ENSP00000305355,ENSP00000318822,ENSP00000340989,ENSP00000346148,ENSP00000349960,ENSP00000354558,ENSP00000356438,ENSP00000362680,ENSP00000378217,ENSP00000378699,ENSP00000384849,ENSP00000408695,ENSP00000451828	ACTB,AKT1,BID,CDK1,CDKN1A,ERBB3,IRS1,MTOR,NRP1,PRKAA1,PRKCA,PRKCB,PRKCD,PTGS2,RPS6KB1,SFN,SRC
GO:0040008	regulation of growth	12	663	9.38e-09	ENSP00000225577,ENSP00000233809,ENSP00000256442,ENSP00000257904,ENSP00000263967,ENSP00000265371,ENSP00000340989,ENSP00000354558,ENSP00000378699,ENSP00000384849,ENSP00000451828,ENSP00000478927	AKT1,CCNB1,CDK1,CDK4,CDKN1A,IGFBP2,MTOR,NRP1,PIK3CA,RPS6KB1,SFN,YAP1
GO:0045787	positive regulation of cell cycle	10	376	9.7e-09	ENSP00000225577,ENSP00000227507,ENSP00000256442,ENSP00000257904,ENSP00000340989,ENSP00000362680,ENSP00000378699,ENSP00000384849,ENSP00000408695,ENSP00000451828	AKT1,CCNB1,CCND1,CDK1,CDK4,CDKN1A,PRKCA,RPS6KB1,SFN,SRC
GO:0050994	regulation of lipid catabolic process	6	51	9.7e-09	ENSP00000257904,ENSP00000304895,ENSP00000346148,ENSP00000354558,ENSP00000378217,ENSP00000451828	AKT1,CDK4,IRS1,MTOR,PRKAA1,PRKCD
GO:0070887	cellular response to chemical stimulus	20	2672	9.91e-09	ENSP00000225577,ENSP00000227507,ENSP00000233809,ENSP00000256442,ENSP00000257904,ENSP00000263967,ENSP00000265371,ENSP00000288840,ENSP00000304895,ENSP00000346148,ENSP00000349960,ENSP00000354558,ENSP00000356438,ENSP00000358022,ENSP00000362680,ENSP00000378217,ENSP00000378699,ENSP00000384849,ENSP00000451828,ENSP00000478927	ACTB,AKT1,CCNB1,CCND1,CDK1,CDK4,CDKN1A,IGFBP2,IRS1,MCL1,MTOR,NRP1,PIK3CA,PRKAA1,PRKCD,PTGS2,RPS6KB1,SMAD6,SRC,YAP1
GO:1902531	regulation of intracellular signal transduction	17	1764	1.01e-08	ENSP00000263967,ENSP00000265371,ENSP00000267101,ENSP00000304895,ENSP00000305355,ENSP00000317272,ENSP00000318822,ENSP00000346148,ENSP00000354558,ENSP00000356438,ENSP00000358022,ENSP00000362680,ENSP00000378217,ENSP00000378699,ENSP00000408695,ENSP00000451828,ENSP00000457243	AKT1,BID,CDK1,ERBB3,IRS1,MCL1,MET,MTOR,NOL3,NRP1,PIK3CA,PRKAA1,PRKCA,PRKCB,PRKCD,PTGS2,SRC
GO:0046626	regulation of insulin receptor signaling pathway	6	52	1.04e-08	ENSP00000225577,ENSP00000257904,ENSP00000304895,ENSP00000305355,ENSP00000362680,ENSP00000378217	CDK4,IRS1,PRKCB,PRKCD,RPS6KB1,SRC
GO:0045860	positive regulation of protein kinase activity	11	517	1.06e-08	ENSP00000227507,ENSP00000256442,ENSP00000263967,ENSP00000267101,ENSP00000346148,ENSP00000354558,ENSP00000362680,ENSP00000378217,ENSP00000378699,ENSP00000384849,ENSP00000451828	AKT1,CCNB1,CCND1,CDK1,CDKN1A,ERBB3,MTOR,PIK3CA,PRKAA1,PRKCD,SRC
GO:0042770	signal transduction in response to DNA damage	7	104	1.11e-08	ENSP00000256442,ENSP00000300093,ENSP00000318822,ENSP00000340989,ENSP00000378529,ENSP00000378699,ENSP00000384849	BID,CCNB1,CDK1,CDKN1A,FZR1,PLK1,SFN
GO:2001237	negative regulation of extrinsic apoptotic signaling pathway	7	104	1.11e-08	ENSP00000225577,ENSP00000265371,ENSP00000358022,ENSP00000362680,ENSP00000451828,ENSP00000457243,ENSP00000478927	AKT1,MCL1,NOL3,NRP1,RPS6KB1,SRC,YAP1
GO:0006807	nitrogen compound metabolic process	31	8349	1.2e-08	ENSP00000225577,ENSP00000227507,ENSP00000233809,ENSP00000256442,ENSP00000257904,ENSP00000263967,ENSP00000265371,ENSP00000265734,ENSP00000267101,ENSP00000288840,ENSP00000300093,ENSP00000304895,ENSP00000305355,ENSP00000317272,ENSP00000318822,ENSP00000346148,ENSP00000349960,ENSP00000354558,ENSP00000356438,ENSP00000361540,ENSP00000362680,ENSP00000378217,ENSP00000378529,ENSP00000378699,ENSP00000382004…	ACTB,AKT1,BID,CCNB1,CCND1,CDC20,CDC27,CDK1,CDK4,CDK6,CDKN1A,CTNND1,ERBB3,FZR1,IGFBP2,IRS1,MET,MTOR,NOL3,NRP1,PIK3CA,PLK1,PRKAA1,PRKCA,PRKCB,PRKCD,PTGS2,RPS6KB1,SMAD6,SRC,YAP1
GO:1901654	response to ketone	8	183	1.47e-08	ENSP00000225577,ENSP00000227507,ENSP00000257904,ENSP00000346148,ENSP00000362680,ENSP00000384849,ENSP00000451828,ENSP00000478927	AKT1,CCND1,CDK4,CDKN1A,PRKAA1,RPS6KB1,SRC,YAP1
GO:0051240	positive regulation of multicellular organismal process	16	1551	1.49e-08	ENSP00000225577,ENSP00000227507,ENSP00000256442,ENSP00000265371,ENSP00000267101,ENSP00000305355,ENSP00000317272,ENSP00000346148,ENSP00000354558,ENSP00000356438,ENSP00000361540,ENSP00000362680,ENSP00000378699,ENSP00000408695,ENSP00000451828,ENSP00000478927	AKT1,CCNB1,CCND1,CDC20,CDK1,ERBB3,MET,MTOR,NRP1,PRKAA1,PRKCA,PRKCB,PTGS2,RPS6KB1,SRC,YAP1
GO:0033554	cellular response to stress	16	1553	1.51e-08	ENSP00000227507,ENSP00000256442,ENSP00000300093,ENSP00000318822,ENSP00000340989,ENSP00000346148,ENSP00000354558,ENSP00000356438,ENSP00000358022,ENSP00000362680,ENSP00000378217,ENSP00000378529,ENSP00000378699,ENSP00000384849,ENSP00000451828,ENSP00000478927	AKT1,BID,CCNB1,CCND1,CDK1,CDKN1A,FZR1,MCL1,MTOR,PLK1,PRKAA1,PRKCD,PTGS2,SFN,SRC,YAP1
GO:1900180	regulation of protein localization to nucleus	7	112	1.72e-08	ENSP00000300093,ENSP00000356438,ENSP00000362680,ENSP00000378217,ENSP00000378699,ENSP00000384849,ENSP00000451828	AKT1,CDK1,CDKN1A,PLK1,PRKCD,PTGS2,SRC
GO:0044260	cellular macromolecule metabolic process	28	6413	1.8e-08	ENSP00000225577,ENSP00000227507,ENSP00000233809,ENSP00000256442,ENSP00000257904,ENSP00000263967,ENSP00000265371,ENSP00000265734,ENSP00000267101,ENSP00000288840,ENSP00000300093,ENSP00000304895,ENSP00000305355,ENSP00000317272,ENSP00000346148,ENSP00000349960,ENSP00000354558,ENSP00000361540,ENSP00000362680,ENSP00000378217,ENSP00000378529,ENSP00000378699,ENSP00000382004,ENSP00000384849,ENSP00000408695…	ACTB,AKT1,CCNB1,CCND1,CDC20,CDC27,CDK1,CDK4,CDK6,CDKN1A,CTNND1,ERBB3,FZR1,IGFBP2,IRS1,MET,MTOR,NRP1,PIK3CA,PLK1,PRKAA1,PRKCA,PRKCB,PRKCD,RPS6KB1,SMAD6,SRC,YAP1
GO:1903829	positive regulation of cellular protein localization	9	287	1.81e-08	ENSP00000300093,ENSP00000318822,ENSP00000340989,ENSP00000346148,ENSP00000356438,ENSP00000362680,ENSP00000378217,ENSP00000378699,ENSP00000451828	AKT1,BID,CDK1,PLK1,PRKAA1,PRKCD,PTGS2,SFN,SRC
GO:0071495	cellular response to endogenous stimulus	14	1106	1.9e-08	ENSP00000225577,ENSP00000233809,ENSP00000257904,ENSP00000263967,ENSP00000288840,ENSP00000304895,ENSP00000346148,ENSP00000349960,ENSP00000354558,ENSP00000356438,ENSP00000362680,ENSP00000378217,ENSP00000451828,ENSP00000478927	ACTB,AKT1,CDK4,IGFBP2,IRS1,MTOR,PIK3CA,PRKAA1,PRKCD,PTGS2,RPS6KB1,SMAD6,SRC,YAP1
GO:0032880	regulation of protein localization	13	901	1.92e-08	ENSP00000300093,ENSP00000304895,ENSP00000318822,ENSP00000340989,ENSP00000346148,ENSP00000349960,ENSP00000356438,ENSP00000362680,ENSP00000378217,ENSP00000378699,ENSP00000384849,ENSP00000408695,ENSP00000451828	ACTB,AKT1,BID,CDK1,CDKN1A,IRS1,PLK1,PRKAA1,PRKCA,PRKCD,PTGS2,SFN,SRC
GO:0048869	cellular developmental process	22	3533	1.96e-08	ENSP00000225577,ENSP00000227507,ENSP00000256442,ENSP00000263967,ENSP00000265371,ENSP00000265734,ENSP00000267101,ENSP00000288840,ENSP00000317272,ENSP00000340989,ENSP00000354558,ENSP00000356438,ENSP00000358022,ENSP00000361540,ENSP00000362680,ENSP00000378217,ENSP00000378529,ENSP00000378699,ENSP00000384849,ENSP00000408695,ENSP00000451828,ENSP00000478927	AKT1,CCNB1,CCND1,CDC20,CDK1,CDK6,CDKN1A,ERBB3,FZR1,MCL1,MET,MTOR,NRP1,PIK3CA,PRKCA,PRKCD,PTGS2,RPS6KB1,SFN,SMAD6,SRC,YAP1
GO:0009605	response to external stimulus	17	1857	1.98e-08	ENSP00000225577,ENSP00000227507,ENSP00000233809,ENSP00000256442,ENSP00000257904,ENSP00000263967,ENSP00000265371,ENSP00000265734,ENSP00000317272,ENSP00000346148,ENSP00000354558,ENSP00000356438,ENSP00000362680,ENSP00000378217,ENSP00000384849,ENSP00000408695,ENSP00000451828	AKT1,CCNB1,CCND1,CDK4,CDK6,CDKN1A,IGFBP2,MET,MTOR,NRP1,PIK3CA,PRKAA1,PRKCA,PRKCD,PTGS2,RPS6KB1,SRC
GO:0031324	negative regulation of cellular metabolic process	19	2463	2e-08	ENSP00000227507,ENSP00000256442,ENSP00000257904,ENSP00000263967,ENSP00000265734,ENSP00000288840,ENSP00000300093,ENSP00000317272,ENSP00000340989,ENSP00000346148,ENSP00000354558,ENSP00000356438,ENSP00000358022,ENSP00000362680,ENSP00000378217,ENSP00000384849,ENSP00000451828,ENSP00000457243,ENSP00000478927	AKT1,CCNB1,CCND1,CDK4,CDK6,CDKN1A,MCL1,MET,MTOR,NOL3,PIK3CA,PLK1,PRKAA1,PRKCD,PTGS2,SFN,SMAD6,SRC,YAP1
GO:0050794	regulation of cellular process	33	10484	2.01e-08	ENSP00000225577,ENSP00000227507,ENSP00000233809,ENSP00000256442,ENSP00000257904,ENSP00000263967,ENSP00000265371,ENSP00000265734,ENSP00000267101,ENSP00000288840,ENSP00000300093,ENSP00000304895,ENSP00000305355,ENSP00000317272,ENSP00000318822,ENSP00000340989,ENSP00000346148,ENSP00000349960,ENSP00000354558,ENSP00000356438,ENSP00000358022,ENSP00000361540,ENSP00000362680,ENSP00000378217,ENSP00000378529…	ACTB,AKT1,BID,CCNB1,CCND1,CDC20,CDC27,CDK1,CDK4,CDK6,CDKN1A,CTNND1,ERBB3,FZR1,IGFBP2,IRS1,MCL1,MET,MTOR,NOL3,NRP1,PIK3CA,PLK1,PRKAA1,PRKCA,PRKCB,PRKCD,PTGS2,RPS6KB1,SFN,SMAD6,SRC,YAP1
GO:2000026	regulation of multicellular organismal development	17	1876	2.27e-08	ENSP00000225577,ENSP00000227507,ENSP00000256442,ENSP00000265371,ENSP00000265734,ENSP00000267101,ENSP00000305355,ENSP00000340989,ENSP00000346148,ENSP00000354558,ENSP00000356438,ENSP00000361540,ENSP00000362680,ENSP00000378699,ENSP00000408695,ENSP00000451828,ENSP00000478927	AKT1,CCNB1,CCND1,CDC20,CDK1,CDK6,ERBB3,MTOR,NRP1,PRKAA1,PRKCA,PRKCB,PTGS2,RPS6KB1,SFN,SRC,YAP1
GO:0001933	negative regulation of protein phosphorylation	10	422	2.43e-08	ENSP00000256442,ENSP00000257904,ENSP00000265734,ENSP00000288840,ENSP00000300093,ENSP00000340989,ENSP00000354558,ENSP00000378217,ENSP00000384849,ENSP00000451828	AKT1,CCNB1,CDK4,CDK6,CDKN1A,MTOR,PLK1,PRKCD,SFN,SMAD6
GO:0048638	regulation of developmental growth	9	302	2.62e-08	ENSP00000225577,ENSP00000256442,ENSP00000257904,ENSP00000263967,ENSP00000265371,ENSP00000354558,ENSP00000378699,ENSP00000451828,ENSP00000478927	AKT1,CCNB1,CDK1,CDK4,MTOR,NRP1,PIK3CA,RPS6KB1,YAP1
GO:0006974	cellular response to DNA damage stimulus	12	749	3e-08	ENSP00000227507,ENSP00000256442,ENSP00000300093,ENSP00000318822,ENSP00000340989,ENSP00000354558,ENSP00000358022,ENSP00000378529,ENSP00000378699,ENSP00000384849,ENSP00000451828,ENSP00000478927	AKT1,BID,CCNB1,CCND1,CDK1,CDKN1A,FZR1,MCL1,MTOR,PLK1,SFN,YAP1
GO:0031400	negative regulation of protein modification process	11	592	3.67e-08	ENSP00000256442,ENSP00000257904,ENSP00000265734,ENSP00000288840,ENSP00000300093,ENSP00000340989,ENSP00000346148,ENSP00000354558,ENSP00000378217,ENSP00000384849,ENSP00000451828	AKT1,CCNB1,CDK4,CDK6,CDKN1A,MTOR,PLK1,PRKAA1,PRKCD,SFN,SMAD6
GO:0062013	positive regulation of small molecule metabolic process	7	129	3.98e-08	ENSP00000256442,ENSP00000304895,ENSP00000346148,ENSP00000356438,ENSP00000362680,ENSP00000378699,ENSP00000451828	AKT1,CCNB1,CDK1,IRS1,PRKAA1,PTGS2,SRC
GO:0071901	negative regulation of protein serine/threonine kinase activity	7	130	4.14e-08	ENSP00000257904,ENSP00000265734,ENSP00000300093,ENSP00000340989,ENSP00000378217,ENSP00000384849,ENSP00000451828	AKT1,CDK4,CDK6,CDKN1A,PLK1,PRKCD,SFN
GO:1900182	positive regulation of protein localization to nucleus	6	69	4.19e-08	ENSP00000300093,ENSP00000356438,ENSP00000362680,ENSP00000378217,ENSP00000378699,ENSP00000451828	AKT1,CDK1,PLK1,PRKCD,PTGS2,SRC
GO:0070482	response to oxygen levels	9	321	4.21e-08	ENSP00000256442,ENSP00000257904,ENSP00000346148,ENSP00000354558,ENSP00000356438,ENSP00000362680,ENSP00000384849,ENSP00000451828,ENSP00000457243	AKT1,CCNB1,CDK4,CDKN1A,MTOR,NOL3,PRKAA1,PTGS2,SRC
GO:0044237	cellular metabolic process	31	8797	4.72e-08	ENSP00000225577,ENSP00000227507,ENSP00000233809,ENSP00000256442,ENSP00000257904,ENSP00000263967,ENSP00000265371,ENSP00000265734,ENSP00000267101,ENSP00000288840,ENSP00000300093,ENSP00000304895,ENSP00000305355,ENSP00000317272,ENSP00000318822,ENSP00000346148,ENSP00000349960,ENSP00000354558,ENSP00000356438,ENSP00000361540,ENSP00000362680,ENSP00000378217,ENSP00000378529,ENSP00000378699,ENSP00000382004…	ACTB,AKT1,BID,CCNB1,CCND1,CDC20,CDC27,CDK1,CDK4,CDK6,CDKN1A,CTNND1,ERBB3,FZR1,IGFBP2,IRS1,MET,MTOR,NOL3,NRP1,PIK3CA,PLK1,PRKAA1,PRKCA,PRKCB,PRKCD,PTGS2,RPS6KB1,SMAD6,SRC,YAP1
GO:0044238	primary metabolic process	31	8808	4.86e-08	ENSP00000225577,ENSP00000227507,ENSP00000233809,ENSP00000256442,ENSP00000257904,ENSP00000263967,ENSP00000265371,ENSP00000265734,ENSP00000267101,ENSP00000288840,ENSP00000300093,ENSP00000304895,ENSP00000305355,ENSP00000317272,ENSP00000318822,ENSP00000346148,ENSP00000349960,ENSP00000354558,ENSP00000356438,ENSP00000361540,ENSP00000362680,ENSP00000378217,ENSP00000378529,ENSP00000378699,ENSP00000382004…	ACTB,AKT1,BID,CCNB1,CCND1,CDC20,CDC27,CDK1,CDK4,CDK6,CDKN1A,CTNND1,ERBB3,FZR1,IGFBP2,IRS1,MET,MTOR,NOL3,NRP1,PIK3CA,PLK1,PRKAA1,PRKCA,PRKCB,PRKCD,PTGS2,RPS6KB1,SMAD6,SRC,YAP1
GO:0045834	positive regulation of lipid metabolic process	7	135	5.11e-08	ENSP00000304895,ENSP00000346148,ENSP00000354558,ENSP00000356438,ENSP00000362680,ENSP00000378217,ENSP00000451828	AKT1,IRS1,MTOR,PRKAA1,PRKCD,PTGS2,SRC
GO:0010634	positive regulation of epithelial cell migration	7	136	5.33e-08	ENSP00000265371,ENSP00000317272,ENSP00000354558,ENSP00000356438,ENSP00000362680,ENSP00000408695,ENSP00000451828	AKT1,MET,MTOR,NRP1,PRKCA,PTGS2,SRC
GO:0051128	regulation of cellular component organization	18	2306	5.48e-08	ENSP00000233809,ENSP00000256442,ENSP00000265371,ENSP00000288840,ENSP00000300093,ENSP00000317272,ENSP00000318822,ENSP00000340989,ENSP00000346148,ENSP00000354558,ENSP00000361540,ENSP00000362680,ENSP00000378217,ENSP00000378529,ENSP00000384849,ENSP00000434614,ENSP00000451828,ENSP00000457243	AKT1,BID,CCNB1,CDC20,CDC27,CDKN1A,FZR1,IGFBP2,MET,MTOR,NOL3,NRP1,PLK1,PRKAA1,PRKCD,SFN,SMAD6,SRC
GO:0072422	signal transduction involved in DNA damage checkpoint	6	73	5.48e-08	ENSP00000256442,ENSP00000300093,ENSP00000340989,ENSP00000378529,ENSP00000378699,ENSP00000384849	CCNB1,CDK1,CDKN1A,FZR1,PLK1,SFN
GO:0000077	DNA damage checkpoint	7	138	5.75e-08	ENSP00000227507,ENSP00000256442,ENSP00000300093,ENSP00000340989,ENSP00000378529,ENSP00000378699,ENSP00000384849	CCNB1,CCND1,CDK1,CDKN1A,FZR1,PLK1,SFN
GO:0043170	macromolecule metabolic process	29	7453	7.01e-08	ENSP00000225577,ENSP00000227507,ENSP00000233809,ENSP00000256442,ENSP00000257904,ENSP00000263967,ENSP00000265371,ENSP00000265734,ENSP00000267101,ENSP00000288840,ENSP00000300093,ENSP00000304895,ENSP00000305355,ENSP00000317272,ENSP00000346148,ENSP00000349960,ENSP00000354558,ENSP00000361540,ENSP00000362680,ENSP00000378217,ENSP00000378529,ENSP00000378699,ENSP00000382004,ENSP00000384849,ENSP00000408695…	ACTB,AKT1,CCNB1,CCND1,CDC20,CDC27,CDK1,CDK4,CDK6,CDKN1A,CTNND1,ERBB3,FZR1,IGFBP2,IRS1,MET,MTOR,NOL3,NRP1,PIK3CA,PLK1,PRKAA1,PRKCA,PRKCB,PRKCD,RPS6KB1,SMAD6,SRC,YAP1
GO:1900077	negative regulation of cellular response to insulin stimulus	5	34	8.08e-08	ENSP00000225577,ENSP00000304895,ENSP00000305355,ENSP00000346148,ENSP00000378217	IRS1,PRKAA1,PRKCB,PRKCD,RPS6KB1
GO:0010035	response to inorganic substance	10	491	8.72e-08	ENSP00000227507,ENSP00000233809,ENSP00000256442,ENSP00000257904,ENSP00000346148,ENSP00000356438,ENSP00000362680,ENSP00000378217,ENSP00000378699,ENSP00000451828	AKT1,CCNB1,CCND1,CDK1,CDK4,IGFBP2,PRKAA1,PRKCD,PTGS2,SRC
GO:0018107	peptidyl-threonine phosphorylation	6	80	8.79e-08	ENSP00000305355,ENSP00000354558,ENSP00000378217,ENSP00000378699,ENSP00000408695,ENSP00000451828	AKT1,CDK1,MTOR,PRKCA,PRKCB,PRKCD
GO:0030154	cell differentiation	21	3457	9.15e-08	ENSP00000225577,ENSP00000227507,ENSP00000256442,ENSP00000263967,ENSP00000265371,ENSP00000265734,ENSP00000267101,ENSP00000288840,ENSP00000317272,ENSP00000340989,ENSP00000354558,ENSP00000356438,ENSP00000358022,ENSP00000361540,ENSP00000362680,ENSP00000378529,ENSP00000378699,ENSP00000384849,ENSP00000408695,ENSP00000451828,ENSP00000478927	AKT1,CCNB1,CCND1,CDC20,CDK1,CDK6,CDKN1A,ERBB3,FZR1,MCL1,MET,MTOR,NRP1,PIK3CA,PRKCA,PTGS2,RPS6KB1,SFN,SMAD6,SRC,YAP1
GO:0009894	regulation of catabolic process	12	840	9.29e-08	ENSP00000257904,ENSP00000263967,ENSP00000300093,ENSP00000304895,ENSP00000317272,ENSP00000346148,ENSP00000354558,ENSP00000358022,ENSP00000378217,ENSP00000378529,ENSP00000408695,ENSP00000451828	AKT1,CDK4,FZR1,IRS1,MCL1,MET,MTOR,PIK3CA,PLK1,PRKAA1,PRKCA,PRKCD
GO:0009628	response to abiotic stimulus	13	1052	9.95e-08	ENSP00000225577,ENSP00000227507,ENSP00000233809,ENSP00000256442,ENSP00000257904,ENSP00000346148,ENSP00000354558,ENSP00000356438,ENSP00000362680,ENSP00000384849,ENSP00000451828,ENSP00000457243,ENSP00000478927	AKT1,CCNB1,CCND1,CDK4,CDKN1A,IGFBP2,MTOR,NOL3,PRKAA1,PTGS2,RPS6KB1,SRC,YAP1
GO:0070542	response to fatty acid	6	82	9.95e-08	ENSP00000256442,ENSP00000257904,ENSP00000346148,ENSP00000356438,ENSP00000362680,ENSP00000451828	AKT1,CCNB1,CDK4,PRKAA1,PTGS2,SRC
GO:0043434	response to peptide hormone	9	362	1.04e-07	ENSP00000225577,ENSP00000257904,ENSP00000263967,ENSP00000304895,ENSP00000354558,ENSP00000356438,ENSP00000362680,ENSP00000378217,ENSP00000451828	AKT1,CDK4,IRS1,MTOR,PIK3CA,PRKCD,PTGS2,RPS6KB1,SRC
GO:0045927	positive regulation of growth	8	252	1.26e-07	ENSP00000225577,ENSP00000256442,ENSP00000265371,ENSP00000340989,ENSP00000354558,ENSP00000378699,ENSP00000451828,ENSP00000478927	AKT1,CCNB1,CDK1,MTOR,NRP1,RPS6KB1,SFN,YAP1
GO:0071704	organic substance metabolic process	31	9135	1.26e-07	ENSP00000225577,ENSP00000227507,ENSP00000233809,ENSP00000256442,ENSP00000257904,ENSP00000263967,ENSP00000265371,ENSP00000265734,ENSP00000267101,ENSP00000288840,ENSP00000300093,ENSP00000304895,ENSP00000305355,ENSP00000317272,ENSP00000318822,ENSP00000346148,ENSP00000349960,ENSP00000354558,ENSP00000356438,ENSP00000361540,ENSP00000362680,ENSP00000378217,ENSP00000378529,ENSP00000378699,ENSP00000382004…	ACTB,AKT1,BID,CCNB1,CCND1,CDC20,CDC27,CDK1,CDK4,CDK6,CDKN1A,CTNND1,ERBB3,FZR1,IGFBP2,IRS1,MET,MTOR,NOL3,NRP1,PIK3CA,PLK1,PRKAA1,PRKCA,PRKCB,PRKCD,PTGS2,RPS6KB1,SMAD6,SRC,YAP1
GO:1902532	negative regulation of intracellular signal transduction	10	514	1.26e-07	ENSP00000317272,ENSP00000318822,ENSP00000346148,ENSP00000354558,ENSP00000356438,ENSP00000358022,ENSP00000362680,ENSP00000378217,ENSP00000451828,ENSP00000457243	AKT1,BID,MCL1,MET,MTOR,NOL3,PRKAA1,PRKCD,PTGS2,SRC
GO:1904031	positive regulation of cyclin-dependent protein kinase activity	5	38	1.26e-07	ENSP00000227507,ENSP00000256442,ENSP00000362680,ENSP00000384849,ENSP00000451828	AKT1,CCNB1,CCND1,CDKN1A,SRC
GO:0007568	aging	8	255	1.34e-07	ENSP00000225577,ENSP00000233809,ENSP00000354558,ENSP00000356438,ENSP00000378217,ENSP00000378699,ENSP00000384849,ENSP00000451828	AKT1,CDK1,CDKN1A,IGFBP2,MTOR,PRKCD,PTGS2,RPS6KB1
GO:0048639	positive regulation of developmental growth	7	165	1.7e-07	ENSP00000225577,ENSP00000256442,ENSP00000265371,ENSP00000354558,ENSP00000378699,ENSP00000451828,ENSP00000478927	AKT1,CCNB1,CDK1,MTOR,NRP1,RPS6KB1,YAP1
GO:0032502	developmental process	25	5401	1.75e-07	ENSP00000225577,ENSP00000227507,ENSP00000233809,ENSP00000256442,ENSP00000257904,ENSP00000263967,ENSP00000265371,ENSP00000265734,ENSP00000267101,ENSP00000288840,ENSP00000317272,ENSP00000340989,ENSP00000354558,ENSP00000356438,ENSP00000358022,ENSP00000361540,ENSP00000362680,ENSP00000378217,ENSP00000378529,ENSP00000378699,ENSP00000382004,ENSP00000384849,ENSP00000408695,ENSP00000451828,ENSP00000478927	AKT1,CCNB1,CCND1,CDC20,CDK1,CDK4,CDK6,CDKN1A,CTNND1,ERBB3,FZR1,IGFBP2,MCL1,MET,MTOR,NRP1,PIK3CA,PRKCA,PRKCD,PTGS2,RPS6KB1,SFN,SMAD6,SRC,YAP1
GO:1902749	regulation of cell cycle G2/M phase transition	7	167	1.82e-07	ENSP00000227507,ENSP00000256442,ENSP00000257904,ENSP00000265734,ENSP00000300093,ENSP00000378529,ENSP00000378699	CCNB1,CCND1,CDK1,CDK4,CDK6,FZR1,PLK1
GO:0055025	positive regulation of cardiac muscle tissue development	5	42	1.92e-07	ENSP00000256442,ENSP00000267101,ENSP00000354558,ENSP00000378699,ENSP00000478927	CCNB1,CDK1,ERBB3,MTOR,YAP1
GO:0010948	negative regulation of cell cycle process	8	273	2.19e-07	ENSP00000227507,ENSP00000256442,ENSP00000257904,ENSP00000300093,ENSP00000340989,ENSP00000378529,ENSP00000378699,ENSP00000384849	CCNB1,CCND1,CDK1,CDK4,CDKN1A,FZR1,PLK1,SFN
GO:2001243	negative regulation of intrinsic apoptotic signaling pathway	6	96	2.24e-07	ENSP00000318822,ENSP00000356438,ENSP00000358022,ENSP00000362680,ENSP00000451828,ENSP00000457243	AKT1,BID,MCL1,NOL3,PTGS2,SRC
GO:0061024	membrane organization	11	729	2.46e-07	ENSP00000256442,ENSP00000300093,ENSP00000305355,ENSP00000318822,ENSP00000340989,ENSP00000349960,ENSP00000378217,ENSP00000378699,ENSP00000408695,ENSP00000451828,ENSP00000457243	ACTB,AKT1,BID,CCNB1,CDK1,NOL3,PLK1,PRKCA,PRKCB,PRKCD,SFN
GO:0010468	regulation of gene expression	23	4533	2.54e-07	ENSP00000225577,ENSP00000227507,ENSP00000256442,ENSP00000257904,ENSP00000263967,ENSP00000265734,ENSP00000267101,ENSP00000288840,ENSP00000300093,ENSP00000305355,ENSP00000317272,ENSP00000346148,ENSP00000349960,ENSP00000354558,ENSP00000362680,ENSP00000378217,ENSP00000378699,ENSP00000382004,ENSP00000384849,ENSP00000408695,ENSP00000451828,ENSP00000457243,ENSP00000478927	ACTB,AKT1,CCNB1,CCND1,CDK1,CDK4,CDK6,CDKN1A,CTNND1,ERBB3,MET,MTOR,NOL3,PIK3CA,PLK1,PRKAA1,PRKCA,PRKCB,PRKCD,RPS6KB1,SMAD6,SRC,YAP1
GO:1901988	negative regulation of cell cycle phase transition	7	177	2.6e-07	ENSP00000227507,ENSP00000256442,ENSP00000300093,ENSP00000340989,ENSP00000378529,ENSP00000378699,ENSP00000384849	CCNB1,CCND1,CDK1,CDKN1A,FZR1,PLK1,SFN
GO:0048513	animal organ development	19	2926	2.73e-07	ENSP00000227507,ENSP00000256442,ENSP00000257904,ENSP00000263967,ENSP00000265371,ENSP00000265734,ENSP00000267101,ENSP00000288840,ENSP00000317272,ENSP00000340989,ENSP00000354558,ENSP00000356438,ENSP00000362680,ENSP00000378529,ENSP00000378699,ENSP00000382004,ENSP00000384849,ENSP00000451828,ENSP00000478927	AKT1,CCNB1,CCND1,CDK1,CDK4,CDK6,CDKN1A,CTNND1,ERBB3,FZR1,MET,MTOR,NRP1,PIK3CA,PTGS2,SFN,SMAD6,SRC,YAP1
GO:0042221	response to chemical	22	4153	3.31e-07	ENSP00000225577,ENSP00000227507,ENSP00000233809,ENSP00000256442,ENSP00000257904,ENSP00000263967,ENSP00000265371,ENSP00000288840,ENSP00000304895,ENSP00000317272,ENSP00000346148,ENSP00000349960,ENSP00000354558,ENSP00000356438,ENSP00000358022,ENSP00000362680,ENSP00000378217,ENSP00000378699,ENSP00000384849,ENSP00000408695,ENSP00000451828,ENSP00000478927	ACTB,AKT1,CCNB1,CCND1,CDK1,CDK4,CDKN1A,IGFBP2,IRS1,MCL1,MET,MTOR,NRP1,PIK3CA,PRKAA1,PRKCA,PRKCD,PTGS2,RPS6KB1,SMAD6,SRC,YAP1
GO:0046622	positive regulation of organ growth	5	48	3.41e-07	ENSP00000256442,ENSP00000354558,ENSP00000378699,ENSP00000451828,ENSP00000478927	AKT1,CCNB1,CDK1,MTOR,YAP1
GO:0097190	apoptotic signaling pathway	8	295	3.75e-07	ENSP00000267101,ENSP00000318822,ENSP00000340989,ENSP00000358022,ENSP00000378217,ENSP00000384849,ENSP00000408695,ENSP00000457243	BID,CDKN1A,ERBB3,MCL1,NOL3,PRKCA,PRKCD,SFN
GO:0032870	cellular response to hormone stimulus	10	585	3.84e-07	ENSP00000225577,ENSP00000233809,ENSP00000257904,ENSP00000263967,ENSP00000304895,ENSP00000346148,ENSP00000362680,ENSP00000378217,ENSP00000451828,ENSP00000478927	AKT1,CDK4,IGFBP2,IRS1,PIK3CA,PRKAA1,PRKCD,RPS6KB1,SRC,YAP1
GO:0071156	regulation of cell cycle arrest	6	111	4.77e-07	ENSP00000227507,ENSP00000256442,ENSP00000257904,ENSP00000340989,ENSP00000378699,ENSP00000384849	CCNB1,CCND1,CDK1,CDK4,CDKN1A,SFN
GO:0071229	cellular response to acid chemical	7	196	4.8e-07	ENSP00000256442,ENSP00000257904,ENSP00000346148,ENSP00000354558,ENSP00000362680,ENSP00000451828,ENSP00000478927	AKT1,CCNB1,CDK4,MTOR,PRKAA1,SRC,YAP1
GO:0035690	cellular response to drug	8	310	5.23e-07	ENSP00000225577,ENSP00000257904,ENSP00000346148,ENSP00000349960,ENSP00000356438,ENSP00000362680,ENSP00000378217,ENSP00000378699	ACTB,CDK1,CDK4,PRKAA1,PRKCD,PTGS2,RPS6KB1,SRC
GO:0051348	negative regulation of transferase activity	8	310	5.23e-07	ENSP00000257904,ENSP00000265734,ENSP00000300093,ENSP00000340989,ENSP00000362680,ENSP00000378217,ENSP00000384849,ENSP00000451828	AKT1,CDK4,CDK6,CDKN1A,PLK1,PRKCD,SFN,SRC
GO:0050678	regulation of epithelial cell proliferation	8	311	5.31e-07	ENSP00000227507,ENSP00000265371,ENSP00000265734,ENSP00000340989,ENSP00000354558,ENSP00000408695,ENSP00000451828,ENSP00000478927	AKT1,CCND1,CDK6,MTOR,NRP1,PRKCA,SFN,YAP1
GO:0071398	cellular response to fatty acid	5	54	5.56e-07	ENSP00000256442,ENSP00000257904,ENSP00000346148,ENSP00000362680,ENSP00000451828	AKT1,CCNB1,CDK4,PRKAA1,SRC
GO:0051896	regulation of protein kinase B signaling	7	203	5.9e-07	ENSP00000263967,ENSP00000267101,ENSP00000304895,ENSP00000317272,ENSP00000354558,ENSP00000362680,ENSP00000451828	AKT1,ERBB3,IRS1,MET,MTOR,PIK3CA,SRC
GO:0031667	response to nutrient levels	9	455	5.98e-07	ENSP00000225577,ENSP00000227507,ENSP00000233809,ENSP00000346148,ENSP00000354558,ENSP00000356438,ENSP00000362680,ENSP00000384849,ENSP00000451828	AKT1,CCND1,CDKN1A,IGFBP2,MTOR,PRKAA1,PTGS2,RPS6KB1,SRC
GO:0072359	circulatory system development	11	807	6.17e-07	ENSP00000256442,ENSP00000263967,ENSP00000265371,ENSP00000267101,ENSP00000288840,ENSP00000354558,ENSP00000356438,ENSP00000378699,ENSP00000408695,ENSP00000451828,ENSP00000478927	AKT1,CCNB1,CDK1,ERBB3,MTOR,NRP1,PIK3CA,PRKCA,PTGS2,SMAD6,YAP1
GO:0042060	wound healing	9	461	6.62e-07	ENSP00000256442,ENSP00000263967,ENSP00000267101,ENSP00000305355,ENSP00000354558,ENSP00000362680,ENSP00000378217,ENSP00000408695,ENSP00000478927	CCNB1,ERBB3,MTOR,PIK3CA,PRKCA,PRKCB,PRKCD,SRC,YAP1
GO:0034097	response to cytokine	12	1035	7.39e-07	ENSP00000225577,ENSP00000227507,ENSP00000257904,ENSP00000263967,ENSP00000304895,ENSP00000356438,ENSP00000358022,ENSP00000362680,ENSP00000378217,ENSP00000384849,ENSP00000408695,ENSP00000451828	AKT1,CCND1,CDK4,CDKN1A,IRS1,MCL1,PIK3CA,PRKCA,PRKCD,PTGS2,RPS6KB1,SRC
GO:0033993	response to lipid	11	825	7.57e-07	ENSP00000225577,ENSP00000227507,ENSP00000233809,ENSP00000256442,ENSP00000257904,ENSP00000346148,ENSP00000356438,ENSP00000362680,ENSP00000384849,ENSP00000451828,ENSP00000478927	AKT1,CCNB1,CCND1,CDK4,CDKN1A,IGFBP2,PRKAA1,PTGS2,RPS6KB1,SRC,YAP1
GO:0032868	response to insulin	7	213	7.87e-07	ENSP00000225577,ENSP00000257904,ENSP00000263967,ENSP00000304895,ENSP00000354558,ENSP00000362680,ENSP00000451828	AKT1,CDK4,IRS1,MTOR,PIK3CA,RPS6KB1,SRC
GO:0043393	regulation of protein binding	7	213	7.87e-07	ENSP00000265371,ENSP00000300093,ENSP00000317272,ENSP00000349960,ENSP00000362680,ENSP00000378217,ENSP00000451828	ACTB,AKT1,MET,NRP1,PLK1,PRKCD,SRC
GO:0062012	regulation of small molecule metabolic process	8	332	8.25e-07	ENSP00000256442,ENSP00000304895,ENSP00000346148,ENSP00000354558,ENSP00000356438,ENSP00000362680,ENSP00000378699,ENSP00000451828	AKT1,CCNB1,CDK1,IRS1,MTOR,PRKAA1,PTGS2,SRC
GO:0008637	apoptotic mitochondrial changes	5	60	8.66e-07	ENSP00000318822,ENSP00000340989,ENSP00000358022,ENSP00000451828,ENSP00000457243	AKT1,BID,MCL1,NOL3,SFN
GO:0060429	epithelium development	12	1055	8.87e-07	ENSP00000227507,ENSP00000265371,ENSP00000265734,ENSP00000288840,ENSP00000317272,ENSP00000340989,ENSP00000362680,ENSP00000378529,ENSP00000378699,ENSP00000384849,ENSP00000451828,ENSP00000478927	AKT1,CCND1,CDK1,CDK6,CDKN1A,FZR1,MET,NRP1,SFN,SMAD6,SRC,YAP1
GO:0010038	response to metal ion	8	339	9.53e-07	ENSP00000227507,ENSP00000233809,ENSP00000256442,ENSP00000257904,ENSP00000346148,ENSP00000356438,ENSP00000378699,ENSP00000451828	AKT1,CCNB1,CCND1,CDK1,CDK4,IGFBP2,PRKAA1,PTGS2
GO:0048015	phosphatidylinositol-mediated signaling	5	62	9.94e-07	ENSP00000225577,ENSP00000263967,ENSP00000267101,ENSP00000304895,ENSP00000451828	AKT1,ERBB3,IRS1,PIK3CA,RPS6KB1
GO:0070201	regulation of establishment of protein localization	10	662	1.07e-06	ENSP00000304895,ENSP00000318822,ENSP00000340989,ENSP00000346148,ENSP00000356438,ENSP00000362680,ENSP00000378217,ENSP00000378699,ENSP00000384849,ENSP00000408695	BID,CDK1,CDKN1A,IRS1,PRKAA1,PRKCA,PRKCD,PTGS2,SFN,SRC
GO:0010942	positive regulation of cell death	10	663	1.08e-06	ENSP00000257904,ENSP00000318822,ENSP00000340989,ENSP00000354558,ENSP00000356438,ENSP00000358022,ENSP00000362680,ENSP00000378217,ENSP00000384849,ENSP00000451828	AKT1,BID,CDK4,CDKN1A,MCL1,MTOR,PRKCD,PTGS2,SFN,SRC
GO:0007169	transmembrane receptor protein tyrosine kinase signaling pathway	9	499	1.21e-06	ENSP00000263967,ENSP00000265371,ENSP00000267101,ENSP00000304895,ENSP00000317272,ENSP00000349960,ENSP00000362680,ENSP00000408695,ENSP00000451828	ACTB,AKT1,ERBB3,IRS1,MET,NRP1,PIK3CA,PRKCA,SRC
GO:0010971	positive regulation of G2/M transition of mitotic cell cycle	4	23	1.25e-06	ENSP00000227507,ENSP00000256442,ENSP00000257904,ENSP00000378699	CCNB1,CCND1,CDK1,CDK4
GO:0097305	response to alcohol	7	233	1.35e-06	ENSP00000225577,ENSP00000227507,ENSP00000257904,ENSP00000346148,ENSP00000378699,ENSP00000384849,ENSP00000451828	AKT1,CCND1,CDK1,CDK4,CDKN1A,PRKAA1,RPS6KB1
GO:0071456	cellular response to hypoxia	6	139	1.52e-06	ENSP00000256442,ENSP00000346148,ENSP00000354558,ENSP00000356438,ENSP00000362680,ENSP00000451828	AKT1,CCNB1,MTOR,PRKAA1,PTGS2,SRC
GO:0031571	mitotic G1 DNA damage checkpoint	5	69	1.59e-06	ENSP00000227507,ENSP00000256442,ENSP00000340989,ENSP00000378699,ENSP00000384849	CCNB1,CCND1,CDK1,CDKN1A,SFN
GO:0044092	negative regulation of molecular function	12	1119	1.59e-06	ENSP00000257904,ENSP00000265734,ENSP00000300093,ENSP00000317272,ENSP00000340989,ENSP00000349960,ENSP00000356438,ENSP00000362680,ENSP00000378217,ENSP00000384849,ENSP00000451828,ENSP00000457243	ACTB,AKT1,CDK4,CDK6,CDKN1A,MET,NOL3,PLK1,PRKCD,PTGS2,SFN,SRC
GO:0007167	enzyme linked receptor protein signaling pathway	10	698	1.66e-06	ENSP00000263967,ENSP00000265371,ENSP00000267101,ENSP00000288840,ENSP00000304895,ENSP00000317272,ENSP00000349960,ENSP00000362680,ENSP00000408695,ENSP00000451828	ACTB,AKT1,ERBB3,IRS1,MET,NRP1,PIK3CA,PRKCA,SMAD6,SRC
GO:0045931	positive regulation of mitotic cell cycle	6	144	1.81e-06	ENSP00000225577,ENSP00000227507,ENSP00000256442,ENSP00000257904,ENSP00000378699,ENSP00000408695	CCNB1,CCND1,CDK1,CDK4,PRKCA,RPS6KB1
GO:0019216	regulation of lipid metabolic process	8	373	1.83e-06	ENSP00000257904,ENSP00000304895,ENSP00000346148,ENSP00000354558,ENSP00000356438,ENSP00000362680,ENSP00000378217,ENSP00000451828	AKT1,CDK4,IRS1,MTOR,PRKAA1,PRKCD,PTGS2,SRC
GO:0048731	system development	21	4144	1.83e-06	ENSP00000227507,ENSP00000256442,ENSP00000257904,ENSP00000263967,ENSP00000265371,ENSP00000265734,ENSP00000267101,ENSP00000288840,ENSP00000317272,ENSP00000340989,ENSP00000354558,ENSP00000356438,ENSP00000361540,ENSP00000362680,ENSP00000378529,ENSP00000378699,ENSP00000382004,ENSP00000384849,ENSP00000408695,ENSP00000451828,ENSP00000478927	AKT1,CCNB1,CCND1,CDC20,CDK1,CDK4,CDK6,CDKN1A,CTNND1,ERBB3,FZR1,MET,MTOR,NRP1,PIK3CA,PRKCA,PTGS2,SFN,SMAD6,SRC,YAP1
GO:0071375	cellular response to peptide hormone stimulus	7	245	1.83e-06	ENSP00000225577,ENSP00000257904,ENSP00000263967,ENSP00000304895,ENSP00000362680,ENSP00000378217,ENSP00000451828	AKT1,CDK4,IRS1,PIK3CA,PRKCD,RPS6KB1,SRC
GO:0038127	ERBB signaling pathway	5	72	1.88e-06	ENSP00000263967,ENSP00000267101,ENSP00000362680,ENSP00000408695,ENSP00000451828	AKT1,ERBB3,PIK3CA,PRKCA,SRC
GO:0010507	negative regulation of autophagy	5	73	1.99e-06	ENSP00000263967,ENSP00000317272,ENSP00000354558,ENSP00000358022,ENSP00000451828	AKT1,MCL1,MET,MTOR,PIK3CA
GO:0046889	positive regulation of lipid biosynthetic process	5	73	1.99e-06	ENSP00000346148,ENSP00000354558,ENSP00000356438,ENSP00000378217,ENSP00000451828	AKT1,MTOR,PRKAA1,PRKCD,PTGS2
GO:0048856	anatomical structure development	23	5085	1.99e-06	ENSP00000225577,ENSP00000227507,ENSP00000256442,ENSP00000257904,ENSP00000263967,ENSP00000265371,ENSP00000265734,ENSP00000267101,ENSP00000288840,ENSP00000317272,ENSP00000340989,ENSP00000354558,ENSP00000356438,ENSP00000358022,ENSP00000361540,ENSP00000362680,ENSP00000378529,ENSP00000378699,ENSP00000382004,ENSP00000384849,ENSP00000408695,ENSP00000451828,ENSP00000478927	AKT1,CCNB1,CCND1,CDC20,CDK1,CDK4,CDK6,CDKN1A,CTNND1,ERBB3,FZR1,MCL1,MET,MTOR,NRP1,PIK3CA,PRKCA,PTGS2,RPS6KB1,SFN,SMAD6,SRC,YAP1
GO:0010389	regulation of G2/M transition of mitotic cell cycle	6	149	2.11e-06	ENSP00000227507,ENSP00000256442,ENSP00000257904,ENSP00000265734,ENSP00000300093,ENSP00000378699	CCNB1,CCND1,CDK1,CDK4,CDK6,PLK1
GO:0031099	regeneration	6	151	2.26e-06	ENSP00000227507,ENSP00000256442,ENSP00000257904,ENSP00000378699,ENSP00000384849,ENSP00000478927	CCNB1,CCND1,CDK1,CDK4,CDKN1A,YAP1
GO:0051172	negative regulation of nitrogen compound metabolic process	16	2307	2.34e-06	ENSP00000227507,ENSP00000256442,ENSP00000257904,ENSP00000265734,ENSP00000288840,ENSP00000300093,ENSP00000340989,ENSP00000346148,ENSP00000354558,ENSP00000356438,ENSP00000362680,ENSP00000378217,ENSP00000384849,ENSP00000451828,ENSP00000457243,ENSP00000478927	AKT1,CCNB1,CCND1,CDK4,CDK6,CDKN1A,MTOR,NOL3,PLK1,PRKAA1,PRKCD,PTGS2,SFN,SMAD6,SRC,YAP1
GO:0007093	mitotic cell cycle checkpoint	6	153	2.42e-06	ENSP00000227507,ENSP00000256442,ENSP00000300093,ENSP00000340989,ENSP00000378699,ENSP00000384849	CCNB1,CCND1,CDK1,CDKN1A,PLK1,SFN
GO:0032869	cellular response to insulin stimulus	6	153	2.42e-06	ENSP00000225577,ENSP00000257904,ENSP00000263967,ENSP00000304895,ENSP00000362680,ENSP00000451828	AKT1,CDK4,IRS1,PIK3CA,RPS6KB1,SRC
GO:0031960	response to corticosteroid	6	154	2.49e-06	ENSP00000225577,ENSP00000227507,ENSP00000233809,ENSP00000356438,ENSP00000362680,ENSP00000384849	CCND1,CDKN1A,IGFBP2,PTGS2,RPS6KB1,SRC
GO:0031329	regulation of cellular catabolic process	10	743	2.73e-06	ENSP00000263967,ENSP00000300093,ENSP00000304895,ENSP00000317272,ENSP00000346148,ENSP00000354558,ENSP00000358022,ENSP00000378217,ENSP00000408695,ENSP00000451828	AKT1,IRS1,MCL1,MET,MTOR,PIK3CA,PLK1,PRKAA1,PRKCA,PRKCD
GO:0051897	positive regulation of protein kinase B signaling	6	157	2.76e-06	ENSP00000263967,ENSP00000267101,ENSP00000304895,ENSP00000317272,ENSP00000354558,ENSP00000362680	ERBB3,IRS1,MET,MTOR,PIK3CA,SRC
GO:0007275	multicellular organism development	22	4726	2.95e-06	ENSP00000227507,ENSP00000256442,ENSP00000257904,ENSP00000263967,ENSP00000265371,ENSP00000265734,ENSP00000267101,ENSP00000288840,ENSP00000317272,ENSP00000340989,ENSP00000354558,ENSP00000356438,ENSP00000358022,ENSP00000361540,ENSP00000362680,ENSP00000378529,ENSP00000378699,ENSP00000382004,ENSP00000384849,ENSP00000408695,ENSP00000451828,ENSP00000478927	AKT1,CCNB1,CCND1,CDC20,CDK1,CDK4,CDK6,CDKN1A,CTNND1,ERBB3,FZR1,MCL1,MET,MTOR,NRP1,PIK3CA,PRKCA,PTGS2,SFN,SMAD6,SRC,YAP1
GO:0045736	negative regulation of cyclin-dependent protein serine/threonine kinase activity	4	30	2.95e-06	ENSP00000257904,ENSP00000265734,ENSP00000300093,ENSP00000384849	CDK4,CDK6,CDKN1A,PLK1
GO:1901991	negative regulation of mitotic cell cycle phase transition	6	160	3.03e-06	ENSP00000227507,ENSP00000256442,ENSP00000300093,ENSP00000340989,ENSP00000378699,ENSP00000384849	CCNB1,CCND1,CDK1,CDKN1A,PLK1,SFN
GO:0046627	negative regulation of insulin receptor signaling pathway	4	31	3.27e-06	ENSP00000225577,ENSP00000304895,ENSP00000305355,ENSP00000378217	IRS1,PRKCB,PRKCD,RPS6KB1
GO:0010827	regulation of glucose transmembrane transport	5	84	3.57e-06	ENSP00000225577,ENSP00000304895,ENSP00000305355,ENSP00000346148,ENSP00000451828	AKT1,IRS1,PRKAA1,PRKCB,RPS6KB1
GO:0048468	cell development	13	1493	3.95e-06	ENSP00000225577,ENSP00000256442,ENSP00000263967,ENSP00000265371,ENSP00000265734,ENSP00000317272,ENSP00000340989,ENSP00000354558,ENSP00000362680,ENSP00000378699,ENSP00000384849,ENSP00000408695,ENSP00000451828	AKT1,CCNB1,CDK1,CDK6,CDKN1A,MET,MTOR,NRP1,PIK3CA,PRKCA,RPS6KB1,SFN,SRC
GO:0014065	phosphatidylinositol 3-kinase signaling	4	33	4.04e-06	ENSP00000263967,ENSP00000267101,ENSP00000304895,ENSP00000451828	AKT1,ERBB3,IRS1,PIK3CA
GO:0045737	positive regulation of cyclin-dependent protein serine/threonine kinase activity	4	33	4.04e-06	ENSP00000227507,ENSP00000256442,ENSP00000362680,ENSP00000451828	AKT1,CCNB1,CCND1,SRC
GO:0055023	positive regulation of cardiac muscle tissue growth	4	33	4.04e-06	ENSP00000256442,ENSP00000354558,ENSP00000378699,ENSP00000478927	CCNB1,CDK1,MTOR,YAP1
GO:0035295	tube development	10	793	4.66e-06	ENSP00000256442,ENSP00000263967,ENSP00000265371,ENSP00000288840,ENSP00000317272,ENSP00000356438,ENSP00000362680,ENSP00000384849,ENSP00000408695,ENSP00000478927	CCNB1,CDKN1A,MET,NRP1,PIK3CA,PRKCA,PTGS2,SMAD6,SRC,YAP1
GO:0001666	response to hypoxia	7	288	4.67e-06	ENSP00000256442,ENSP00000346148,ENSP00000354558,ENSP00000356438,ENSP00000362680,ENSP00000451828,ENSP00000457243	AKT1,CCNB1,MTOR,NOL3,PRKAA1,PTGS2,SRC
GO:0046890	regulation of lipid biosynthetic process	6	174	4.67e-06	ENSP00000257904,ENSP00000346148,ENSP00000354558,ENSP00000356438,ENSP00000378217,ENSP00000451828	AKT1,CDK4,MTOR,PRKAA1,PRKCD,PTGS2
GO:1901655	cellular response to ketone	5	90	4.77e-06	ENSP00000225577,ENSP00000257904,ENSP00000346148,ENSP00000362680,ENSP00000451828	AKT1,CDK4,PRKAA1,RPS6KB1,SRC
GO:0034405	response to fluid shear stress	4	35	4.87e-06	ENSP00000288840,ENSP00000356438,ENSP00000362680,ENSP00000451828	AKT1,PTGS2,SMAD6,SRC
GO:0043154	negative regulation of cysteine-type endopeptidase activity involved in apoptotic process	5	91	4.99e-06	ENSP00000340989,ENSP00000356438,ENSP00000362680,ENSP00000451828,ENSP00000457243	AKT1,NOL3,PTGS2,SFN,SRC
GO:0043068	positive regulation of programmed cell death	9	610	5.31e-06	ENSP00000257904,ENSP00000318822,ENSP00000340989,ENSP00000356438,ENSP00000358022,ENSP00000362680,ENSP00000378217,ENSP00000384849,ENSP00000451828	AKT1,BID,CDK4,CDKN1A,MCL1,PRKCD,PTGS2,SFN,SRC
GO:2000145	regulation of cell motility	10	807	5.32e-06	ENSP00000225577,ENSP00000265371,ENSP00000265734,ENSP00000267101,ENSP00000317272,ENSP00000354558,ENSP00000356438,ENSP00000362680,ENSP00000408695,ENSP00000451828	AKT1,CDK6,ERBB3,MET,MTOR,NRP1,PRKCA,PTGS2,RPS6KB1,SRC
GO:0043086	negative regulation of catalytic activity	10	809	5.42e-06	ENSP00000257904,ENSP00000265734,ENSP00000300093,ENSP00000340989,ENSP00000356438,ENSP00000362680,ENSP00000378217,ENSP00000384849,ENSP00000451828,ENSP00000457243	AKT1,CDK4,CDK6,CDKN1A,NOL3,PLK1,PRKCD,PTGS2,SFN,SRC
GO:2000379	positive regulation of reactive oxygen species metabolic process	5	94	5.72e-06	ENSP00000354558,ENSP00000356438,ENSP00000378217,ENSP00000384849,ENSP00000451828	AKT1,CDKN1A,MTOR,PRKCD,PTGS2
GO:0080135	regulation of cellular response to stress	9	618	5.82e-06	ENSP00000265734,ENSP00000317272,ENSP00000318822,ENSP00000354558,ENSP00000356438,ENSP00000358022,ENSP00000378217,ENSP00000451828,ENSP00000457243	AKT1,BID,CDK6,MCL1,MET,MTOR,NOL3,PRKCD,PTGS2
GO:0031328	positive regulation of cellular biosynthetic process	14	1846	5.93e-06	ENSP00000225577,ENSP00000257904,ENSP00000288840,ENSP00000304895,ENSP00000305355,ENSP00000317272,ENSP00000346148,ENSP00000354558,ENSP00000356438,ENSP00000362680,ENSP00000378217,ENSP00000378699,ENSP00000451828,ENSP00000478927	AKT1,CDK1,CDK4,IRS1,MET,MTOR,PRKAA1,PRKCB,PRKCD,PTGS2,RPS6KB1,SMAD6,SRC,YAP1
GO:0051223	regulation of protein transport	9	622	6.07e-06	ENSP00000304895,ENSP00000340989,ENSP00000346148,ENSP00000356438,ENSP00000362680,ENSP00000378217,ENSP00000378699,ENSP00000384849,ENSP00000408695	CDK1,CDKN1A,IRS1,PRKAA1,PRKCA,PRKCD,PTGS2,SFN,SRC
GO:0030155	regulation of cell adhesion	9	623	6.14e-06	ENSP00000233809,ENSP00000263967,ENSP00000265371,ENSP00000265734,ENSP00000267101,ENSP00000362680,ENSP00000378217,ENSP00000408695,ENSP00000451828	AKT1,CDK6,ERBB3,IGFBP2,NRP1,PIK3CA,PRKCA,PRKCD,SRC
GO:0010595	positive regulation of endothelial cell migration	5	96	6.2e-06	ENSP00000265371,ENSP00000317272,ENSP00000356438,ENSP00000408695,ENSP00000451828	AKT1,MET,NRP1,PRKCA,PTGS2
GO:0035635	entry of bacterium into host cell	3	8	6.31e-06	ENSP00000317272,ENSP00000362680,ENSP00000382004	CTNND1,MET,SRC
GO:0030335	positive regulation of cell migration	8	452	6.36e-06	ENSP00000225577,ENSP00000265371,ENSP00000317272,ENSP00000354558,ENSP00000356438,ENSP00000362680,ENSP00000408695,ENSP00000451828	AKT1,MET,MTOR,NRP1,PRKCA,PTGS2,RPS6KB1,SRC
GO:0010605	negative regulation of macromolecule metabolic process	16	2558	8.27e-06	ENSP00000227507,ENSP00000256442,ENSP00000257904,ENSP00000265734,ENSP00000288840,ENSP00000300093,ENSP00000340989,ENSP00000346148,ENSP00000354558,ENSP00000356438,ENSP00000362680,ENSP00000378217,ENSP00000384849,ENSP00000451828,ENSP00000457243,ENSP00000478927	AKT1,CCNB1,CCND1,CDK4,CDK6,CDKN1A,MTOR,NOL3,PLK1,PRKAA1,PRKCD,PTGS2,SFN,SMAD6,SRC,YAP1
GO:0030855	epithelial cell differentiation	9	649	8.31e-06	ENSP00000265371,ENSP00000265734,ENSP00000317272,ENSP00000340989,ENSP00000378529,ENSP00000378699,ENSP00000384849,ENSP00000451828,ENSP00000478927	AKT1,CDK1,CDK6,CDKN1A,FZR1,MET,NRP1,SFN,YAP1
GO:0046854	phosphatidylinositol phosphorylation	5	103	8.38e-06	ENSP00000263967,ENSP00000267101,ENSP00000304895,ENSP00000317272,ENSP00000362680	ERBB3,IRS1,MET,PIK3CA,SRC
GO:0048545	response to steroid hormone	7	324	9.23e-06	ENSP00000225577,ENSP00000227507,ENSP00000233809,ENSP00000356438,ENSP00000362680,ENSP00000384849,ENSP00000478927	CCND1,CDKN1A,IGFBP2,PTGS2,RPS6KB1,SRC,YAP1
GO:0044087	regulation of cellular component biogenesis	10	867	9.46e-06	ENSP00000265371,ENSP00000288840,ENSP00000300093,ENSP00000317272,ENSP00000318822,ENSP00000346148,ENSP00000354558,ENSP00000362680,ENSP00000378217,ENSP00000408695	BID,MET,MTOR,NRP1,PLK1,PRKAA1,PRKCA,PRKCD,SMAD6,SRC
GO:0033157	regulation of intracellular protein transport	6	201	9.6e-06	ENSP00000340989,ENSP00000346148,ENSP00000356438,ENSP00000378217,ENSP00000378699,ENSP00000384849	CDK1,CDKN1A,PRKAA1,PRKCD,PTGS2,SFN
GO:0050878	regulation of body fluid levels	8	483	9.93e-06	ENSP00000227507,ENSP00000263967,ENSP00000305355,ENSP00000317272,ENSP00000340989,ENSP00000362680,ENSP00000378217,ENSP00000408695	CCND1,MET,PIK3CA,PRKCA,PRKCB,PRKCD,SFN,SRC
GO:0051301	cell division	8	483	9.93e-06	ENSP00000227507,ENSP00000256442,ENSP00000257904,ENSP00000265734,ENSP00000300093,ENSP00000361540,ENSP00000378529,ENSP00000378699	CCNB1,CCND1,CDC20,CDK1,CDK4,CDK6,FZR1,PLK1
GO:0043276	anoikis	3	10	1.03e-05	ENSP00000263967,ENSP00000354558,ENSP00000451828	AKT1,MTOR,PIK3CA
GO:0008283	cell population proliferation	9	676	1.11e-05	ENSP00000227507,ENSP00000300093,ENSP00000317272,ENSP00000362680,ENSP00000378217,ENSP00000378699,ENSP00000434614,ENSP00000451828,ENSP00000478927	AKT1,CCND1,CDC27,CDK1,MET,PLK1,PRKCD,SRC,YAP1
GO:0032386	regulation of intracellular transport	7	335	1.11e-05	ENSP00000340989,ENSP00000346148,ENSP00000356438,ENSP00000362680,ENSP00000378217,ENSP00000378699,ENSP00000384849	CDK1,CDKN1A,PRKAA1,PRKCD,PTGS2,SFN,SRC
GO:0043281	regulation of cysteine-type endopeptidase activity involved in apoptotic process	6	209	1.16e-05	ENSP00000318822,ENSP00000340989,ENSP00000356438,ENSP00000362680,ENSP00000451828,ENSP00000457243	AKT1,BID,NOL3,PTGS2,SFN,SRC
GO:0051050	positive regulation of transport	10	892	1.17e-05	ENSP00000304895,ENSP00000318822,ENSP00000340989,ENSP00000346148,ENSP00000349960,ENSP00000356438,ENSP00000362680,ENSP00000378217,ENSP00000378699,ENSP00000451828	ACTB,AKT1,BID,CDK1,IRS1,PRKAA1,PRKCD,PTGS2,SFN,SRC
GO:0009612	response to mechanical stimulus	6	210	1.18e-05	ENSP00000225577,ENSP00000233809,ENSP00000256442,ENSP00000356438,ENSP00000362680,ENSP00000451828	AKT1,CCNB1,IGFBP2,PTGS2,RPS6KB1,SRC
GO:0002682	regulation of immune system process	12	1391	1.22e-05	ENSP00000233809,ENSP00000263967,ENSP00000265734,ENSP00000305355,ENSP00000349960,ENSP00000354558,ENSP00000362680,ENSP00000378217,ENSP00000384849,ENSP00000408695,ENSP00000451828,ENSP00000478927	ACTB,AKT1,CDK6,CDKN1A,IGFBP2,MTOR,PIK3CA,PRKCA,PRKCB,PRKCD,SRC,YAP1
GO:0046822	regulation of nucleocytoplasmic transport	5	113	1.23e-05	ENSP00000340989,ENSP00000356438,ENSP00000378217,ENSP00000378699,ENSP00000384849	CDK1,CDKN1A,PRKCD,PTGS2,SFN
GO:0016043	cellular component organization	22	5163	1.24e-05	ENSP00000256442,ENSP00000257904,ENSP00000263967,ENSP00000265371,ENSP00000300093,ENSP00000305355,ENSP00000317272,ENSP00000318822,ENSP00000340989,ENSP00000346148,ENSP00000349960,ENSP00000354558,ENSP00000358022,ENSP00000361540,ENSP00000362680,ENSP00000378217,ENSP00000378699,ENSP00000382004,ENSP00000408695,ENSP00000451828,ENSP00000457243,ENSP00000478927	ACTB,AKT1,BID,CCNB1,CDC20,CDK1,CDK4,CTNND1,MCL1,MET,MTOR,NOL3,NRP1,PIK3CA,PLK1,PRKAA1,PRKCA,PRKCB,PRKCD,SFN,SRC,YAP1
GO:0071407	cellular response to organic cyclic compound	8	505	1.31e-05	ENSP00000225577,ENSP00000256442,ENSP00000257904,ENSP00000349960,ENSP00000356438,ENSP00000362680,ENSP00000451828,ENSP00000478927	ACTB,AKT1,CCNB1,CDK4,PTGS2,RPS6KB1,SRC,YAP1
GO:0045595	regulation of cell differentiation	13	1695	1.39e-05	ENSP00000227507,ENSP00000265371,ENSP00000265734,ENSP00000288840,ENSP00000305355,ENSP00000340989,ENSP00000354558,ENSP00000356438,ENSP00000361540,ENSP00000378699,ENSP00000408695,ENSP00000451828,ENSP00000478927	AKT1,CCND1,CDC20,CDK1,CDK6,MTOR,NRP1,PRKCA,PRKCB,PTGS2,SFN,SMAD6,YAP1
GO:0030168	platelet activation	5	120	1.6e-05	ENSP00000263967,ENSP00000305355,ENSP00000362680,ENSP00000378217,ENSP00000408695	PIK3CA,PRKCA,PRKCB,PRKCD,SRC
GO:0000082	G1/S transition of mitotic cell cycle	5	123	1.79e-05	ENSP00000225577,ENSP00000227507,ENSP00000257904,ENSP00000265734,ENSP00000384849	CCND1,CDK4,CDK6,CDKN1A,RPS6KB1
GO:0034614	cellular response to reactive oxygen species	5	124	1.85e-05	ENSP00000346148,ENSP00000362680,ENSP00000378217,ENSP00000378699,ENSP00000451828	AKT1,CDK1,PRKAA1,PRKCD,SRC
GO:1904668	positive regulation of ubiquitin protein ligase activity	3	13	1.89e-05	ENSP00000300093,ENSP00000361540,ENSP00000378529	CDC20,FZR1,PLK1
GO:0048660	regulation of smooth muscle cell proliferation	5	126	1.98e-05	ENSP00000225577,ENSP00000354558,ENSP00000356438,ENSP00000384849,ENSP00000451828	AKT1,CDKN1A,MTOR,PTGS2,RPS6KB1
GO:0090316	positive regulation of intracellular protein transport	5	126	1.98e-05	ENSP00000340989,ENSP00000346148,ENSP00000356438,ENSP00000378217,ENSP00000378699	CDK1,PRKAA1,PRKCD,PTGS2,SFN
GO:0071345	cellular response to cytokine stimulus	10	953	2.01e-05	ENSP00000225577,ENSP00000227507,ENSP00000257904,ENSP00000263967,ENSP00000304895,ENSP00000356438,ENSP00000358022,ENSP00000378217,ENSP00000384849,ENSP00000451828	AKT1,CCND1,CDK4,CDKN1A,IRS1,MCL1,PIK3CA,PRKCD,PTGS2,RPS6KB1
GO:0048146	positive regulation of fibroblast proliferation	4	54	2.06e-05	ENSP00000256442,ENSP00000257904,ENSP00000265734,ENSP00000384849	CCNB1,CDK4,CDK6,CDKN1A
GO:0045785	positive regulation of cell adhesion	7	375	2.16e-05	ENSP00000233809,ENSP00000263967,ENSP00000265371,ENSP00000265734,ENSP00000362680,ENSP00000408695,ENSP00000451828	AKT1,CDK6,IGFBP2,NRP1,PIK3CA,PRKCA,SRC
GO:0043536	positive regulation of blood vessel endothelial cell migration	4	55	2.19e-05	ENSP00000265371,ENSP00000356438,ENSP00000408695,ENSP00000451828	AKT1,NRP1,PRKCA,PTGS2
GO:0010638	positive regulation of organelle organization	8	552	2.39e-05	ENSP00000256442,ENSP00000265371,ENSP00000317272,ENSP00000318822,ENSP00000340989,ENSP00000346148,ENSP00000354558,ENSP00000362680	BID,CCNB1,MET,MTOR,NRP1,PRKAA1,SFN,SRC
GO:0030258	lipid modification	6	245	2.62e-05	ENSP00000263967,ENSP00000267101,ENSP00000304895,ENSP00000317272,ENSP00000346148,ENSP00000362680	ERBB3,IRS1,MET,PIK3CA,PRKAA1,SRC
GO:0006977	DNA damage response, signal transduction by p53 class mediator resulting in cell cycle arrest	4	59	2.8e-05	ENSP00000256442,ENSP00000340989,ENSP00000378699,ENSP00000384849	CCNB1,CDK1,CDKN1A,SFN
GO:0051384	response to glucocorticoid	5	138	2.93e-05	ENSP00000225577,ENSP00000227507,ENSP00000233809,ENSP00000356438,ENSP00000384849	CCND1,CDKN1A,IGFBP2,PTGS2,RPS6KB1
GO:0009411	response to UV	5	139	2.97e-05	ENSP00000227507,ENSP00000346148,ENSP00000356438,ENSP00000384849,ENSP00000451828	AKT1,CCND1,CDKN1A,PRKAA1,PTGS2
GO:0010628	positive regulation of gene expression	13	1826	2.97e-05	ENSP00000225577,ENSP00000256442,ENSP00000257904,ENSP00000267101,ENSP00000288840,ENSP00000317272,ENSP00000346148,ENSP00000349960,ENSP00000354558,ENSP00000362680,ENSP00000378699,ENSP00000451828,ENSP00000478927	ACTB,AKT1,CCNB1,CDK1,CDK4,ERBB3,MET,MTOR,PRKAA1,RPS6KB1,SMAD6,SRC,YAP1
GO:1904951	positive regulation of establishment of protein localization	7	397	2.98e-05	ENSP00000318822,ENSP00000340989,ENSP00000346148,ENSP00000356438,ENSP00000362680,ENSP00000378217,ENSP00000378699	BID,CDK1,PRKAA1,PRKCD,PTGS2,SFN,SRC
GO:0031998	regulation of fatty acid beta-oxidation	3	16	3.04e-05	ENSP00000304895,ENSP00000354558,ENSP00000451828	AKT1,IRS1,MTOR
GO:0042306	regulation of protein import into nucleus	4	65	3.9e-05	ENSP00000356438,ENSP00000378217,ENSP00000378699,ENSP00000384849	CDK1,CDKN1A,PRKCD,PTGS2
GO:0046824	positive regulation of nucleocytoplasmic transport	4	65	3.9e-05	ENSP00000340989,ENSP00000356438,ENSP00000378217,ENSP00000378699	CDK1,PRKCD,PTGS2,SFN
GO:1903201	regulation of oxidative stress-induced cell death	4	65	3.9e-05	ENSP00000317272,ENSP00000358022,ENSP00000451828,ENSP00000457243	AKT1,MCL1,MET,NOL3
GO:0010821	regulation of mitochondrion organization	5	148	3.91e-05	ENSP00000318822,ENSP00000340989,ENSP00000346148,ENSP00000451828,ENSP00000457243	AKT1,BID,NOL3,PRKAA1,SFN
GO:0080134	regulation of response to stress	11	1299	4.05e-05	ENSP00000265734,ENSP00000317272,ENSP00000318822,ENSP00000354558,ENSP00000356438,ENSP00000358022,ENSP00000362680,ENSP00000378217,ENSP00000408695,ENSP00000451828,ENSP00000457243	AKT1,BID,CDK6,MCL1,MET,MTOR,NOL3,PRKCA,PRKCD,PTGS2,SRC
GO:0007569	cell aging	4	66	4.06e-05	ENSP00000354558,ENSP00000378217,ENSP00000378699,ENSP00000384849	CDK1,CDKN1A,MTOR,PRKCD
GO:0046324	regulation of glucose import	4	66	4.06e-05	ENSP00000225577,ENSP00000304895,ENSP00000346148,ENSP00000451828	AKT1,IRS1,PRKAA1,RPS6KB1
GO:2000811	negative regulation of anoikis	3	18	4.06e-05	ENSP00000263967,ENSP00000358022,ENSP00000362680	MCL1,PIK3CA,SRC
GO:0043065	positive regulation of apoptotic process	8	604	4.28e-05	ENSP00000257904,ENSP00000318822,ENSP00000340989,ENSP00000356438,ENSP00000358022,ENSP00000362680,ENSP00000378217,ENSP00000451828	AKT1,BID,CDK4,MCL1,PRKCD,PTGS2,SFN,SRC
GO:0051704	multi-organism process	14	2222	4.28e-05	ENSP00000225577,ENSP00000233809,ENSP00000256442,ENSP00000257904,ENSP00000265734,ENSP00000300093,ENSP00000317272,ENSP00000354558,ENSP00000356438,ENSP00000362680,ENSP00000378217,ENSP00000378699,ENSP00000382004,ENSP00000451828	AKT1,CCNB1,CDK1,CDK4,CDK6,CTNND1,IGFBP2,MET,MTOR,PLK1,PRKCD,PTGS2,RPS6KB1,SRC
GO:0009314	response to radiation	7	425	4.44e-05	ENSP00000227507,ENSP00000346148,ENSP00000354558,ENSP00000356438,ENSP00000384849,ENSP00000451828,ENSP00000478927	AKT1,CCND1,CDKN1A,MTOR,PRKAA1,PTGS2,YAP1
GO:0090068	positive regulation of cell cycle process	6	273	4.47e-05	ENSP00000227507,ENSP00000256442,ENSP00000257904,ENSP00000340989,ENSP00000378699,ENSP00000384849	CCNB1,CCND1,CDK1,CDK4,CDKN1A,SFN
GO:0009895	negative regulation of catabolic process	6	274	4.55e-05	ENSP00000263967,ENSP00000317272,ENSP00000346148,ENSP00000354558,ENSP00000358022,ENSP00000451828	AKT1,MCL1,MET,MTOR,PIK3CA,PRKAA1
GO:0009266	response to temperature stimulus	5	155	4.71e-05	ENSP00000225577,ENSP00000346148,ENSP00000356438,ENSP00000384849,ENSP00000451828	AKT1,CDKN1A,PRKAA1,PTGS2,RPS6KB1
GO:0030163	protein catabolic process	8	615	4.79e-05	ENSP00000256442,ENSP00000300093,ENSP00000354558,ENSP00000361540,ENSP00000378529,ENSP00000378699,ENSP00000434614,ENSP00000451828	AKT1,CCNB1,CDC20,CDC27,CDK1,FZR1,MTOR,PLK1
GO:0045913	positive regulation of carbohydrate metabolic process	4	70	4.92e-05	ENSP00000304895,ENSP00000346148,ENSP00000362680,ENSP00000451828	AKT1,IRS1,PRKAA1,SRC
GO:0006109	regulation of carbohydrate metabolic process	5	158	5.12e-05	ENSP00000304895,ENSP00000346148,ENSP00000354558,ENSP00000362680,ENSP00000451828	AKT1,IRS1,MTOR,PRKAA1,SRC
GO:0097193	intrinsic apoptotic signaling pathway	5	158	5.12e-05	ENSP00000340989,ENSP00000358022,ENSP00000378217,ENSP00000384849,ENSP00000457243	CDKN1A,MCL1,NOL3,PRKCD,SFN
GO:0048871	multicellular organismal homeostasis	6	283	5.36e-05	ENSP00000263967,ENSP00000317272,ENSP00000340989,ENSP00000346148,ENSP00000362680,ENSP00000478927	MET,PIK3CA,PRKAA1,SFN,SRC,YAP1
GO:0010506	regulation of autophagy	6	286	5.65e-05	ENSP00000263967,ENSP00000317272,ENSP00000346148,ENSP00000354558,ENSP00000358022,ENSP00000451828	AKT1,MCL1,MET,MTOR,PIK3CA,PRKAA1
GO:0038096	Fc-gamma receptor signaling pathway involved in phagocytosis	4	73	5.68e-05	ENSP00000263967,ENSP00000349960,ENSP00000362680,ENSP00000378217	ACTB,PIK3CA,PRKCD,SRC
GO:0051129	negative regulation of cellular component organization	8	632	5.7e-05	ENSP00000265371,ENSP00000288840,ENSP00000300093,ENSP00000317272,ENSP00000362680,ENSP00000378217,ENSP00000451828,ENSP00000457243	AKT1,MET,NOL3,NRP1,PLK1,PRKCD,SMAD6,SRC
GO:1901214	regulation of neuron death	6	288	5.82e-05	ENSP00000263967,ENSP00000265371,ENSP00000267101,ENSP00000354558,ENSP00000358022,ENSP00000451828	AKT1,ERBB3,MCL1,MTOR,NRP1,PIK3CA
GO:0009416	response to light stimulus	6	290	6.02e-05	ENSP00000227507,ENSP00000346148,ENSP00000354558,ENSP00000356438,ENSP00000384849,ENSP00000451828	AKT1,CCND1,CDKN1A,MTOR,PRKAA1,PTGS2
GO:0051051	negative regulation of transport	7	450	6.13e-05	ENSP00000267101,ENSP00000304895,ENSP00000305355,ENSP00000346148,ENSP00000354558,ENSP00000356438,ENSP00000451828	AKT1,ERBB3,IRS1,MTOR,PRKAA1,PRKCB,PTGS2
GO:0019221	cytokine-mediated signaling pathway	8	655	7.23e-05	ENSP00000227507,ENSP00000263967,ENSP00000304895,ENSP00000356438,ENSP00000358022,ENSP00000378217,ENSP00000384849,ENSP00000451828	AKT1,CCND1,CDKN1A,IRS1,MCL1,PIK3CA,PRKCD,PTGS2
GO:0001568	blood vessel development	7	464	7.36e-05	ENSP00000263967,ENSP00000265371,ENSP00000288840,ENSP00000356438,ENSP00000408695,ENSP00000451828,ENSP00000478927	AKT1,NRP1,PIK3CA,PRKCA,PTGS2,SMAD6,YAP1
GO:0043457	regulation of cellular respiration	3	23	7.36e-05	ENSP00000256442,ENSP00000263967,ENSP00000378699	CCNB1,CDK1,PIK3CA
GO:0031100	animal organ regeneration	4	79	7.4e-05	ENSP00000227507,ENSP00000257904,ENSP00000378699,ENSP00000384849	CCND1,CDK1,CDK4,CDKN1A
GO:0090559	regulation of membrane permeability	4	79	7.4e-05	ENSP00000318822,ENSP00000340989,ENSP00000354558,ENSP00000457243	BID,MTOR,NOL3,SFN
GO:0051130	positive regulation of cellular component organization	10	1128	7.5e-05	ENSP00000256442,ENSP00000265371,ENSP00000317272,ENSP00000318822,ENSP00000340989,ENSP00000346148,ENSP00000354558,ENSP00000361540,ENSP00000362680,ENSP00000378217	BID,CCNB1,CDC20,MET,MTOR,NRP1,PRKAA1,PRKCD,SFN,SRC
GO:0002684	positive regulation of immune system process	9	882	7.55e-05	ENSP00000233809,ENSP00000263967,ENSP00000305355,ENSP00000349960,ENSP00000362680,ENSP00000378217,ENSP00000384849,ENSP00000408695,ENSP00000451828	ACTB,AKT1,CDKN1A,IGFBP2,PIK3CA,PRKCA,PRKCB,PRKCD,SRC
GO:0048661	positive regulation of smooth muscle cell proliferation	4	80	7.67e-05	ENSP00000225577,ENSP00000354558,ENSP00000356438,ENSP00000451828	AKT1,MTOR,PTGS2,RPS6KB1
GO:0046677	response to antibiotic	6	305	7.69e-05	ENSP00000225577,ENSP00000227507,ENSP00000346148,ENSP00000362680,ENSP00000378217,ENSP00000378699	CCND1,CDK1,PRKAA1,PRKCD,RPS6KB1,SRC
GO:0043502	regulation of muscle adaptation	4	81	8e-05	ENSP00000225577,ENSP00000354558,ENSP00000408695,ENSP00000457243	MTOR,NOL3,PRKCA,RPS6KB1
GO:0050679	positive regulation of epithelial cell proliferation	5	178	8.36e-05	ENSP00000227507,ENSP00000265371,ENSP00000354558,ENSP00000408695,ENSP00000451828	AKT1,CCND1,MTOR,NRP1,PRKCA
GO:0060045	positive regulation of cardiac muscle cell proliferation	3	25	8.94e-05	ENSP00000256442,ENSP00000378699,ENSP00000478927	CCNB1,CDK1,YAP1
GO:0006996	organelle organization	16	3131	8.99e-05	ENSP00000256442,ENSP00000265371,ENSP00000300093,ENSP00000305355,ENSP00000318822,ENSP00000340989,ENSP00000346148,ENSP00000349960,ENSP00000358022,ENSP00000361540,ENSP00000362680,ENSP00000378217,ENSP00000378699,ENSP00000408695,ENSP00000451828,ENSP00000457243	ACTB,AKT1,BID,CCNB1,CDC20,CDK1,MCL1,NOL3,NRP1,PLK1,PRKAA1,PRKCA,PRKCB,PRKCD,SFN,SRC
GO:0007507	heart development	7	485	9.33e-05	ENSP00000256442,ENSP00000265371,ENSP00000267101,ENSP00000288840,ENSP00000354558,ENSP00000378699,ENSP00000478927	CCNB1,CDK1,ERBB3,MTOR,NRP1,SMAD6,YAP1
GO:0071396	cellular response to lipid	7	486	9.41e-05	ENSP00000225577,ENSP00000256442,ENSP00000257904,ENSP00000346148,ENSP00000362680,ENSP00000451828,ENSP00000478927	AKT1,CCNB1,CDK4,PRKAA1,RPS6KB1,SRC,YAP1
GO:0051783	regulation of nuclear division	5	184	9.55e-05	ENSP00000256442,ENSP00000300093,ENSP00000361540,ENSP00000378529,ENSP00000434614	CCNB1,CDC20,CDC27,FZR1,PLK1
GO:0019217	regulation of fatty acid metabolic process	4	86	9.69e-05	ENSP00000304895,ENSP00000354558,ENSP00000356438,ENSP00000451828	AKT1,IRS1,MTOR,PTGS2
GO:0022412	cellular process involved in reproduction in multicellular organism	6	320	9.69e-05	ENSP00000225577,ENSP00000256442,ENSP00000300093,ENSP00000354558,ENSP00000362680,ENSP00000451828	AKT1,CCNB1,MTOR,PLK1,RPS6KB1,SRC
GO:0031929	TOR signaling	3	26	9.7e-05	ENSP00000225577,ENSP00000354558,ENSP00000451828	AKT1,MTOR,RPS6KB1
GO:0010557	positive regulation of macromolecule biosynthetic process	12	1758	0.0001	ENSP00000225577,ENSP00000257904,ENSP00000288840,ENSP00000304895,ENSP00000305355,ENSP00000317272,ENSP00000346148,ENSP00000354558,ENSP00000362680,ENSP00000378699,ENSP00000451828,ENSP00000478927	AKT1,CDK1,CDK4,IRS1,MET,MTOR,PRKAA1,PRKCB,RPS6KB1,SMAD6,SRC,YAP1
GO:0014736	negative regulation of muscle atrophy	2	2	0.0001	ENSP00000354558,ENSP00000457243	MTOR,NOL3
GO:0035408	histone H3-T6 phosphorylation	2	2	0.0001	ENSP00000305355,ENSP00000408695	PRKCA,PRKCB
GO:0044703	multi-organism reproductive process	9	923	0.0001	ENSP00000225577,ENSP00000233809,ENSP00000256442,ENSP00000300093,ENSP00000354558,ENSP00000356438,ENSP00000362680,ENSP00000378699,ENSP00000451828	AKT1,CCNB1,CDK1,IGFBP2,MTOR,PLK1,PTGS2,RPS6KB1,SRC
GO:0001938	positive regulation of endothelial cell proliferation	4	89	0.00011	ENSP00000265371,ENSP00000354558,ENSP00000408695,ENSP00000451828	AKT1,MTOR,NRP1,PRKCA
GO:0009408	response to heat	4	89	0.00011	ENSP00000225577,ENSP00000356438,ENSP00000384849,ENSP00000451828	AKT1,CDKN1A,PTGS2,RPS6KB1
GO:0031396	regulation of protein ubiquitination	5	192	0.00011	ENSP00000300093,ENSP00000354558,ENSP00000361540,ENSP00000378529,ENSP00000451828	AKT1,CDC20,FZR1,MTOR,PLK1
GO:1990776	response to angiotensin	3	27	0.00011	ENSP00000356438,ENSP00000362680,ENSP00000378217	PRKCD,PTGS2,SRC
GO:0003015	heart process	4	92	0.00012	ENSP00000263967,ENSP00000354558,ENSP00000362680,ENSP00000478927	MTOR,PIK3CA,SRC,YAP1
GO:0010256	endomembrane system organization	6	337	0.00012	ENSP00000256442,ENSP00000300093,ENSP00000305355,ENSP00000378699,ENSP00000408695,ENSP00000451828	AKT1,CCNB1,CDK1,PLK1,PRKCA,PRKCB
GO:0010639	negative regulation of organelle organization	6	333	0.00012	ENSP00000300093,ENSP00000317272,ENSP00000362680,ENSP00000378217,ENSP00000451828,ENSP00000457243	AKT1,MET,NOL3,PLK1,PRKCD,SRC
GO:0018108	peptidyl-tyrosine phosphorylation	5	195	0.00012	ENSP00000265371,ENSP00000267101,ENSP00000317272,ENSP00000362680,ENSP00000378217	ERBB3,MET,NRP1,PRKCD,SRC
GO:0050865	regulation of cell activation	7	506	0.00012	ENSP00000233809,ENSP00000263967,ENSP00000362680,ENSP00000378217,ENSP00000384849,ENSP00000408695,ENSP00000451828	AKT1,CDKN1A,IGFBP2,PIK3CA,PRKCA,PRKCD,SRC
GO:0097237	cellular response to toxic substance	5	195	0.00012	ENSP00000346148,ENSP00000349960,ENSP00000356438,ENSP00000378217,ENSP00000378699	ACTB,CDK1,PRKAA1,PRKCD,PTGS2
GO:0005979	regulation of glycogen biosynthetic process	3	29	0.00013	ENSP00000304895,ENSP00000354558,ENSP00000451828	AKT1,IRS1,MTOR
GO:0051385	response to mineralocorticoid	3	29	0.00013	ENSP00000227507,ENSP00000362680,ENSP00000384849	CCND1,CDKN1A,SRC
GO:0071902	positive regulation of protein serine/threonine kinase activity	6	340	0.00013	ENSP00000227507,ENSP00000256442,ENSP00000346148,ENSP00000362680,ENSP00000378699,ENSP00000451828	AKT1,CCNB1,CCND1,CDK1,PRKAA1,SRC
GO:0034762	regulation of transmembrane transport	7	524	0.00014	ENSP00000225577,ENSP00000304895,ENSP00000305355,ENSP00000346148,ENSP00000349960,ENSP00000354558,ENSP00000451828	ACTB,AKT1,IRS1,MTOR,PRKAA1,PRKCB,RPS6KB1
GO:1902175	regulation of oxidative stress-induced intrinsic apoptotic signaling pathway	3	30	0.00014	ENSP00000358022,ENSP00000451828,ENSP00000457243	AKT1,MCL1,NOL3
GO:0016242	negative regulation of macroautophagy	3	31	0.00015	ENSP00000263967,ENSP00000354558,ENSP00000451828	AKT1,MTOR,PIK3CA
GO:0022008	neurogenesis	11	1519	0.00015	ENSP00000263967,ENSP00000265371,ENSP00000265734,ENSP00000267101,ENSP00000354558,ENSP00000361540,ENSP00000362680,ENSP00000378699,ENSP00000408695,ENSP00000451828,ENSP00000478927	AKT1,CDC20,CDK1,CDK6,ERBB3,MTOR,NRP1,PIK3CA,PRKCA,SRC,YAP1
GO:0038128	ERBB2 signaling pathway	3	31	0.00015	ENSP00000263967,ENSP00000267101,ENSP00000408695	ERBB3,PIK3CA,PRKCA
GO:1903749	positive regulation of establishment of protein localization to mitochondrion	3	31	0.00015	ENSP00000318822,ENSP00000340989,ENSP00000346148	BID,PRKAA1,SFN
GO:0007584	response to nutrient	5	208	0.00016	ENSP00000225577,ENSP00000227507,ENSP00000233809,ENSP00000354558,ENSP00000356438	CCND1,IGFBP2,MTOR,PTGS2,RPS6KB1
GO:0010906	regulation of glucose metabolic process	4	100	0.00016	ENSP00000304895,ENSP00000354558,ENSP00000362680,ENSP00000451828	AKT1,IRS1,MTOR,SRC
GO:0030260	entry into host cell	4	100	0.00016	ENSP00000317272,ENSP00000362680,ENSP00000378699,ENSP00000382004	CDK1,CTNND1,MET,SRC
GO:0031572	G2 DNA damage checkpoint	3	32	0.00016	ENSP00000300093,ENSP00000378529,ENSP00000378699	CDK1,FZR1,PLK1
GO:0032148	activation of protein kinase B activity	3	32	0.00016	ENSP00000354558,ENSP00000362680,ENSP00000451828	AKT1,MTOR,SRC
GO:0032091	negative regulation of protein binding	4	102	0.00017	ENSP00000317272,ENSP00000349960,ENSP00000378217,ENSP00000451828	ACTB,AKT1,MET,PRKCD
GO:1903580	positive regulation of ATP metabolic process	3	33	0.00017	ENSP00000256442,ENSP00000346148,ENSP00000378699	CCNB1,CDK1,PRKAA1
GO:0019953	sexual reproduction	8	764	0.00018	ENSP00000225577,ENSP00000256442,ENSP00000300093,ENSP00000354558,ENSP00000356438,ENSP00000362680,ENSP00000378699,ENSP00000451828	AKT1,CCNB1,CDK1,MTOR,PLK1,PTGS2,RPS6KB1,SRC
GO:0022407	regulation of cell-cell adhesion	6	366	0.00018	ENSP00000233809,ENSP00000263967,ENSP00000362680,ENSP00000378217,ENSP00000408695,ENSP00000451828	AKT1,IGFBP2,PIK3CA,PRKCA,PRKCD,SRC
GO:0051222	positive regulation of protein transport	6	365	0.00018	ENSP00000340989,ENSP00000346148,ENSP00000356438,ENSP00000362680,ENSP00000378217,ENSP00000378699	CDK1,PRKAA1,PRKCD,PTGS2,SFN,SRC
GO:0006979	response to oxidative stress	6	373	0.0002	ENSP00000346148,ENSP00000356438,ENSP00000362680,ENSP00000378217,ENSP00000378699,ENSP00000451828	AKT1,CDK1,PRKAA1,PRKCD,PTGS2,SRC
GO:0043491	protein kinase B signaling	3	35	0.0002	ENSP00000225577,ENSP00000263967,ENSP00000451828	AKT1,PIK3CA,RPS6KB1
GO:0010907	positive regulation of glucose metabolic process	3	36	0.00021	ENSP00000304895,ENSP00000362680,ENSP00000451828	AKT1,IRS1,SRC
GO:0014911	positive regulation of smooth muscle cell migration	3	36	0.00021	ENSP00000225577,ENSP00000265371,ENSP00000362680	NRP1,RPS6KB1,SRC
GO:0090257	regulation of muscle system process	5	224	0.00021	ENSP00000225577,ENSP00000354558,ENSP00000356438,ENSP00000408695,ENSP00000457243	MTOR,NOL3,PRKCA,PTGS2,RPS6KB1
GO:0003013	circulatory system process	6	381	0.00022	ENSP00000263967,ENSP00000354558,ENSP00000356438,ENSP00000362680,ENSP00000451828,ENSP00000478927	AKT1,MTOR,PIK3CA,PTGS2,SRC,YAP1
GO:0034248	regulation of cellular amide metabolic process	6	379	0.00022	ENSP00000225577,ENSP00000257904,ENSP00000346148,ENSP00000354558,ENSP00000378217,ENSP00000451828	AKT1,CDK4,MTOR,PRKAA1,PRKCD,RPS6KB1
GO:0051052	regulation of DNA metabolic process	6	381	0.00022	ENSP00000263967,ENSP00000362680,ENSP00000378217,ENSP00000378699,ENSP00000384849,ENSP00000451828	AKT1,CDK1,CDKN1A,PIK3CA,PRKCD,SRC
GO:0007281	germ cell development	5	229	0.00023	ENSP00000225577,ENSP00000256442,ENSP00000354558,ENSP00000362680,ENSP00000451828	AKT1,CCNB1,MTOR,RPS6KB1,SRC
GO:0031326	regulation of cellular biosynthetic process	18	4266	0.00023	ENSP00000225577,ENSP00000227507,ENSP00000257904,ENSP00000288840,ENSP00000300093,ENSP00000304895,ENSP00000305355,ENSP00000317272,ENSP00000346148,ENSP00000354558,ENSP00000356438,ENSP00000362680,ENSP00000378217,ENSP00000378699,ENSP00000382004,ENSP00000384849,ENSP00000451828,ENSP00000478927	AKT1,CCND1,CDK1,CDK4,CDKN1A,CTNND1,IRS1,MET,MTOR,PLK1,PRKAA1,PRKCB,PRKCD,PTGS2,RPS6KB1,SMAD6,SRC,YAP1
GO:0032079	positive regulation of endodeoxyribonuclease activity	2	4	0.00023	ENSP00000378217,ENSP00000451828	AKT1,PRKCD
GO:0042542	response to hydrogen peroxide	4	112	0.00023	ENSP00000346148,ENSP00000362680,ENSP00000378217,ENSP00000378699	CDK1,PRKAA1,PRKCD,SRC
GO:1905448	positive regulation of mitochondrial ATP synthesis coupled electron transport	2	4	0.00023	ENSP00000256442,ENSP00000378699	CCNB1,CDK1
GO:0043488	regulation of mRNA stability	4	113	0.00024	ENSP00000354558,ENSP00000378217,ENSP00000408695,ENSP00000451828	AKT1,MTOR,PRKCA,PRKCD
GO:0002429	immune response-activating cell surface receptor signaling pathway	5	234	0.00025	ENSP00000263967,ENSP00000305355,ENSP00000349960,ENSP00000362680,ENSP00000378217	ACTB,PIK3CA,PRKCB,PRKCD,SRC
GO:0034763	negative regulation of transmembrane transport	4	116	0.00026	ENSP00000305355,ENSP00000346148,ENSP00000354558,ENSP00000451828	AKT1,MTOR,PRKAA1,PRKCB
GO:0050730	regulation of peptidyl-tyrosine phosphorylation	5	237	0.00027	ENSP00000265371,ENSP00000267101,ENSP00000354558,ENSP00000362680,ENSP00000378217	ERBB3,MTOR,NRP1,PRKCD,SRC
GO:1903311	regulation of mRNA metabolic process	5	238	0.00027	ENSP00000256442,ENSP00000354558,ENSP00000378217,ENSP00000408695,ENSP00000451828	AKT1,CCNB1,MTOR,PRKCA,PRKCD
GO:0009896	positive regulation of catabolic process	6	399	0.00028	ENSP00000300093,ENSP00000304895,ENSP00000346148,ENSP00000378217,ENSP00000378529,ENSP00000451828	AKT1,FZR1,IRS1,PLK1,PRKAA1,PRKCD
GO:0022414	reproductive process	10	1350	0.00028	ENSP00000225577,ENSP00000227507,ENSP00000233809,ENSP00000256442,ENSP00000300093,ENSP00000354558,ENSP00000356438,ENSP00000362680,ENSP00000378699,ENSP00000451828	AKT1,CCNB1,CCND1,CDK1,IGFBP2,MTOR,PLK1,PTGS2,RPS6KB1,SRC
GO:0001558	regulation of cell growth	6	402	0.00029	ENSP00000233809,ENSP00000265371,ENSP00000340989,ENSP00000354558,ENSP00000384849,ENSP00000451828	AKT1,CDKN1A,IGFBP2,MTOR,NRP1,SFN
GO:0000086	G2/M transition of mitotic cell cycle	4	123	0.00031	ENSP00000256442,ENSP00000300093,ENSP00000378699,ENSP00000384849	CCNB1,CDK1,CDKN1A,PLK1
GO:0042307	positive regulation of protein import into nucleus	3	42	0.00031	ENSP00000356438,ENSP00000378217,ENSP00000378699	CDK1,PRKCD,PTGS2
GO:0045429	positive regulation of nitric oxide biosynthetic process	3	42	0.00031	ENSP00000354558,ENSP00000356438,ENSP00000451828	AKT1,MTOR,PTGS2
GO:1904407	positive regulation of nitric oxide metabolic process	3	42	0.00031	ENSP00000354558,ENSP00000356438,ENSP00000451828	AKT1,MTOR,PTGS2
GO:0007292	female gamete generation	4	126	0.00034	ENSP00000256442,ENSP00000300093,ENSP00000356438,ENSP00000362680	CCNB1,PLK1,PTGS2,SRC
GO:0035239	tube morphogenesis	7	615	0.00034	ENSP00000263967,ENSP00000265371,ENSP00000317272,ENSP00000356438,ENSP00000362680,ENSP00000408695,ENSP00000478927	MET,NRP1,PIK3CA,PRKCA,PTGS2,SRC,YAP1
GO:1903202	negative regulation of oxidative stress-induced cell death	3	44	0.00035	ENSP00000317272,ENSP00000451828,ENSP00000457243	AKT1,MET,NOL3
GO:0003006	developmental process involved in reproduction	7	622	0.00036	ENSP00000225577,ENSP00000227507,ENSP00000256442,ENSP00000354558,ENSP00000356438,ENSP00000362680,ENSP00000451828	AKT1,CCNB1,CCND1,MTOR,PTGS2,RPS6KB1,SRC
GO:0051445	regulation of meiotic cell cycle	3	45	0.00036	ENSP00000361540,ENSP00000378529,ENSP00000378699	CDC20,CDK1,FZR1
GO:0090199	regulation of release of cytochrome c from mitochondria	3	45	0.00036	ENSP00000318822,ENSP00000451828,ENSP00000457243	AKT1,BID,NOL3
GO:0009987	cellular process	33	14652	0.00037	ENSP00000225577,ENSP00000227507,ENSP00000233809,ENSP00000256442,ENSP00000257904,ENSP00000263967,ENSP00000265371,ENSP00000265734,ENSP00000267101,ENSP00000288840,ENSP00000300093,ENSP00000304895,ENSP00000305355,ENSP00000317272,ENSP00000318822,ENSP00000340989,ENSP00000346148,ENSP00000349960,ENSP00000354558,ENSP00000356438,ENSP00000358022,ENSP00000361540,ENSP00000362680,ENSP00000378217,ENSP00000378529…	ACTB,AKT1,BID,CCNB1,CCND1,CDC20,CDC27,CDK1,CDK4,CDK6,CDKN1A,CTNND1,ERBB3,FZR1,IGFBP2,IRS1,MCL1,MET,MTOR,NOL3,NRP1,PIK3CA,PLK1,PRKAA1,PRKCA,PRKCB,PRKCD,PTGS2,RPS6KB1,SFN,SMAD6,SRC,YAP1
GO:0043254	regulation of protein complex assembly	6	425	0.00037	ENSP00000288840,ENSP00000317272,ENSP00000318822,ENSP00000354558,ENSP00000362680,ENSP00000378217	BID,MET,MTOR,PRKCD,SMAD6,SRC
GO:0034250	positive regulation of cellular amide metabolic process	4	131	0.00038	ENSP00000225577,ENSP00000257904,ENSP00000354558,ENSP00000378217	CDK4,MTOR,PRKCD,RPS6KB1
GO:0051251	positive regulation of lymphocyte activation	5	260	0.00038	ENSP00000233809,ENSP00000263967,ENSP00000362680,ENSP00000384849,ENSP00000451828	AKT1,CDKN1A,IGFBP2,PIK3CA,SRC
GO:0070141	response to UV-A	2	6	0.00038	ENSP00000227507,ENSP00000451828	AKT1,CCND1
GO:0007276	gamete generation	7	632	0.00039	ENSP00000225577,ENSP00000256442,ENSP00000300093,ENSP00000354558,ENSP00000356438,ENSP00000362680,ENSP00000451828	AKT1,CCNB1,MTOR,PLK1,PTGS2,RPS6KB1,SRC
GO:0045471	response to ethanol	4	134	0.00041	ENSP00000225577,ENSP00000227507,ENSP00000346148,ENSP00000378699	CCND1,CDK1,PRKAA1,RPS6KB1
GO:0048699	generation of neurons	10	1422	0.00041	ENSP00000263967,ENSP00000265371,ENSP00000265734,ENSP00000354558,ENSP00000361540,ENSP00000362680,ENSP00000378699,ENSP00000408695,ENSP00000451828,ENSP00000478927	AKT1,CDC20,CDK1,CDK6,MTOR,NRP1,PIK3CA,PRKCA,SRC,YAP1
GO:0048754	branching morphogenesis of an epithelial tube	4	134	0.00041	ENSP00000265371,ENSP00000317272,ENSP00000362680,ENSP00000478927	MET,NRP1,SRC,YAP1
GO:1903727	positive regulation of phospholipid metabolic process	3	48	0.00042	ENSP00000304895,ENSP00000362680,ENSP00000378217	IRS1,PRKCD,SRC
GO:0033135	regulation of peptidyl-serine phosphorylation	4	136	0.00043	ENSP00000263967,ENSP00000346148,ENSP00000356438,ENSP00000451828	AKT1,PIK3CA,PRKAA1,PTGS2
GO:0040011	locomotion	9	1144	0.00043	ENSP00000225577,ENSP00000263967,ENSP00000265371,ENSP00000317272,ENSP00000349960,ENSP00000362680,ENSP00000378217,ENSP00000378699,ENSP00000408695	ACTB,CDK1,MET,NRP1,PIK3CA,PRKCA,PRKCD,RPS6KB1,SRC
GO:0010608	posttranscriptional regulation of gene expression	6	441	0.00044	ENSP00000225577,ENSP00000257904,ENSP00000354558,ENSP00000378217,ENSP00000408695,ENSP00000451828	AKT1,CDK4,MTOR,PRKCA,PRKCD,RPS6KB1
GO:0055013	cardiac muscle cell development	3	49	0.00044	ENSP00000256442,ENSP00000354558,ENSP00000378699	CCNB1,CDK1,MTOR
GO:0009746	response to hexose	4	138	0.00045	ENSP00000225577,ENSP00000263967,ENSP00000346148,ENSP00000356438	PIK3CA,PRKAA1,PTGS2,RPS6KB1
GO:0045935	positive regulation of nucleobase-containing compound metabolic process	11	1770	0.00048	ENSP00000256442,ENSP00000288840,ENSP00000305355,ENSP00000317272,ENSP00000346148,ENSP00000354558,ENSP00000362680,ENSP00000378217,ENSP00000378699,ENSP00000451828,ENSP00000478927	AKT1,CCNB1,CDK1,MET,MTOR,PRKAA1,PRKCB,PRKCD,SMAD6,SRC,YAP1
GO:0007173	epidermal growth factor receptor signaling pathway	3	52	0.00052	ENSP00000263967,ENSP00000362680,ENSP00000451828	AKT1,PIK3CA,SRC
GO:0031295	T cell costimulation	3	52	0.00052	ENSP00000263967,ENSP00000362680,ENSP00000451828	AKT1,PIK3CA,SRC
GO:0010965	regulation of mitotic sister chromatid separation	3	53	0.00055	ENSP00000256442,ENSP00000300093,ENSP00000434614	CCNB1,CDC27,PLK1
GO:0019219	regulation of nucleobase-containing compound metabolic process	17	4133	0.00055	ENSP00000227507,ENSP00000256442,ENSP00000263967,ENSP00000288840,ENSP00000300093,ENSP00000305355,ENSP00000317272,ENSP00000346148,ENSP00000354558,ENSP00000362680,ENSP00000378217,ENSP00000378699,ENSP00000382004,ENSP00000384849,ENSP00000408695,ENSP00000451828,ENSP00000478927	AKT1,CCNB1,CCND1,CDK1,CDKN1A,CTNND1,MET,MTOR,PIK3CA,PLK1,PRKAA1,PRKCA,PRKCB,PRKCD,SMAD6,SRC,YAP1
GO:0090066	regulation of anatomical structure size	6	464	0.00056	ENSP00000257904,ENSP00000265371,ENSP00000354558,ENSP00000356438,ENSP00000378217,ENSP00000451828	AKT1,CDK4,MTOR,NRP1,PRKCD,PTGS2
GO:0010556	regulation of macromolecule biosynthetic process	17	4143	0.00057	ENSP00000225577,ENSP00000227507,ENSP00000257904,ENSP00000288840,ENSP00000300093,ENSP00000304895,ENSP00000305355,ENSP00000317272,ENSP00000346148,ENSP00000354558,ENSP00000362680,ENSP00000378217,ENSP00000378699,ENSP00000382004,ENSP00000384849,ENSP00000451828,ENSP00000478927	AKT1,CCND1,CDK1,CDK4,CDKN1A,CTNND1,IRS1,MET,MTOR,PLK1,PRKAA1,PRKCB,PRKCD,RPS6KB1,SMAD6,SRC,YAP1
GO:0007050	cell cycle arrest	4	149	0.00058	ENSP00000265734,ENSP00000346148,ENSP00000354558,ENSP00000384849	CDK6,CDKN1A,MTOR,PRKAA1
GO:0010212	response to ionizing radiation	4	149	0.00058	ENSP00000227507,ENSP00000346148,ENSP00000384849,ENSP00000478927	CCND1,CDKN1A,PRKAA1,YAP1
GO:0034351	negative regulation of glial cell apoptotic process	2	8	0.00058	ENSP00000378217,ENSP00000408695	PRKCA,PRKCD
GO:0042592	homeostatic process	10	1491	0.00058	ENSP00000263967,ENSP00000304895,ENSP00000317272,ENSP00000340989,ENSP00000346148,ENSP00000358022,ENSP00000362680,ENSP00000451828,ENSP00000457243,ENSP00000478927	AKT1,IRS1,MCL1,MET,NOL3,PIK3CA,PRKAA1,SFN,SRC,YAP1
GO:0050847	progesterone receptor signaling pathway	2	8	0.00058	ENSP00000362680,ENSP00000478927	SRC,YAP1
GO:0010332	response to gamma radiation	3	55	0.00059	ENSP00000346148,ENSP00000384849,ENSP00000478927	CDKN1A,PRKAA1,YAP1
GO:0061180	mammary gland epithelium development	3	55	0.00059	ENSP00000227507,ENSP00000362680,ENSP00000451828	AKT1,CCND1,SRC
GO:0030111	regulation of Wnt signaling pathway	5	293	0.00061	ENSP00000227507,ENSP00000233809,ENSP00000362680,ENSP00000382004,ENSP00000478927	CCND1,CTNND1,IGFBP2,SRC,YAP1
GO:1902750	negative regulation of cell cycle G2/M phase transition	3	56	0.00061	ENSP00000300093,ENSP00000378529,ENSP00000378699	CDK1,FZR1,PLK1
GO:0051493	regulation of cytoskeleton organization	6	477	0.00063	ENSP00000265371,ENSP00000300093,ENSP00000317272,ENSP00000346148,ENSP00000354558,ENSP00000378217	MET,MTOR,NRP1,PLK1,PRKAA1,PRKCD
GO:0032496	response to lipopolysaccharide	5	298	0.00065	ENSP00000225577,ENSP00000257904,ENSP00000356438,ENSP00000362680,ENSP00000451828	AKT1,CDK4,PTGS2,RPS6KB1,SRC
GO:2000241	regulation of reproductive process	4	155	0.00065	ENSP00000361540,ENSP00000362680,ENSP00000378529,ENSP00000378699	CDC20,CDK1,FZR1,SRC
GO:0010918	positive regulation of mitochondrial membrane potential	2	9	0.00068	ENSP00000318822,ENSP00000451828	AKT1,BID
GO:0031915	positive regulation of synaptic plasticity	2	9	0.00068	ENSP00000356438,ENSP00000361540	CDC20,PTGS2
GO:0007399	nervous system development	12	2206	0.0007	ENSP00000263967,ENSP00000265371,ENSP00000265734,ENSP00000267101,ENSP00000354558,ENSP00000361540,ENSP00000362680,ENSP00000378699,ENSP00000382004,ENSP00000408695,ENSP00000451828,ENSP00000478927	AKT1,CDC20,CDK1,CDK6,CTNND1,ERBB3,MTOR,NRP1,PIK3CA,PRKCA,SRC,YAP1
GO:0008361	regulation of cell size	4	159	0.00071	ENSP00000257904,ENSP00000265371,ENSP00000354558,ENSP00000451828	AKT1,CDK4,MTOR,NRP1
GO:0030307	positive regulation of cell growth	4	159	0.00071	ENSP00000265371,ENSP00000340989,ENSP00000354558,ENSP00000451828	AKT1,MTOR,NRP1,SFN
GO:0071496	cellular response to external stimulus	5	305	0.00071	ENSP00000346148,ENSP00000354558,ENSP00000356438,ENSP00000384849,ENSP00000451828	AKT1,CDKN1A,MTOR,PRKAA1,PTGS2
GO:0006935	chemotaxis	6	491	0.00072	ENSP00000263967,ENSP00000265371,ENSP00000317272,ENSP00000362680,ENSP00000378217,ENSP00000408695	MET,NRP1,PIK3CA,PRKCA,PRKCD,SRC
GO:0043408	regulation of MAPK cascade	7	712	0.00072	ENSP00000265371,ENSP00000346148,ENSP00000362680,ENSP00000378217,ENSP00000378699,ENSP00000408695,ENSP00000451828	AKT1,CDK1,NRP1,PRKAA1,PRKCA,PRKCD,SRC
GO:0051336	regulation of hydrolase activity	9	1238	0.00072	ENSP00000265371,ENSP00000318822,ENSP00000340989,ENSP00000354558,ENSP00000356438,ENSP00000362680,ENSP00000378217,ENSP00000451828,ENSP00000457243	AKT1,BID,MTOR,NOL3,NRP1,PRKCD,PTGS2,SFN,SRC
GO:0060135	maternal process involved in female pregnancy	3	60	0.00072	ENSP00000354558,ENSP00000356438,ENSP00000451828	AKT1,MTOR,PTGS2
GO:0006367	transcription initiation from RNA polymerase II promoter	4	162	0.00075	ENSP00000227507,ENSP00000257904,ENSP00000384849,ENSP00000478927	CCND1,CDK4,CDKN1A,YAP1
GO:0045766	positive regulation of angiogenesis	4	162	0.00075	ENSP00000265371,ENSP00000305355,ENSP00000356438,ENSP00000408695	NRP1,PRKCA,PRKCB,PTGS2
GO:0071248	cellular response to metal ion	4	162	0.00075	ENSP00000256442,ENSP00000346148,ENSP00000356438,ENSP00000451828	AKT1,CCNB1,PRKAA1,PTGS2
GO:0044089	positive regulation of cellular component biogenesis	6	498	0.00076	ENSP00000265371,ENSP00000317272,ENSP00000318822,ENSP00000354558,ENSP00000362680,ENSP00000408695	BID,MET,MTOR,NRP1,PRKCA,SRC
GO:1905475	regulation of protein localization to membrane	4	163	0.00076	ENSP00000318822,ENSP00000340989,ENSP00000349960,ENSP00000451828	ACTB,AKT1,BID,SFN
GO:0043201	response to leucine	2	10	0.00079	ENSP00000225577,ENSP00000354558	MTOR,RPS6KB1
GO:0045792	negative regulation of cell size	2	10	0.00079	ENSP00000354558,ENSP00000451828	AKT1,MTOR
GO:0060491	regulation of cell projection assembly	4	165	0.00079	ENSP00000265371,ENSP00000354558,ENSP00000362680,ENSP00000378217	MTOR,NRP1,PRKCD,SRC
GO:0014823	response to activity	3	63	0.00081	ENSP00000346148,ENSP00000354558,ENSP00000378699	CDK1,MTOR,PRKAA1
GO:0070301	cellular response to hydrogen peroxide	3	64	0.00084	ENSP00000346148,ENSP00000378217,ENSP00000378699	CDK1,PRKAA1,PRKCD
GO:0042593	glucose homeostasis	4	169	0.00085	ENSP00000263967,ENSP00000304895,ENSP00000346148,ENSP00000451828	AKT1,IRS1,PIK3CA,PRKAA1
GO:0048878	chemical homeostasis	8	995	0.00087	ENSP00000263967,ENSP00000304895,ENSP00000317272,ENSP00000340989,ENSP00000346148,ENSP00000362680,ENSP00000451828,ENSP00000457243	AKT1,IRS1,MET,NOL3,PIK3CA,PRKAA1,SFN,SRC
GO:2001235	positive regulation of apoptotic signaling pathway	4	171	0.00088	ENSP00000318822,ENSP00000340989,ENSP00000358022,ENSP00000378217	BID,MCL1,PRKCD,SFN
GO:0030162	regulation of proteolysis	7	742	0.00089	ENSP00000300093,ENSP00000318822,ENSP00000340989,ENSP00000356438,ENSP00000362680,ENSP00000451828,ENSP00000457243	AKT1,BID,NOL3,PLK1,PTGS2,SFN,SRC
GO:0044057	regulation of system process	6	516	0.00089	ENSP00000225577,ENSP00000354558,ENSP00000356438,ENSP00000408695,ENSP00000451828,ENSP00000457243	AKT1,MTOR,NOL3,PRKCA,PTGS2,RPS6KB1
GO:0051276	chromosome organization	8	999	0.00089	ENSP00000256442,ENSP00000300093,ENSP00000305355,ENSP00000346148,ENSP00000361540,ENSP00000378217,ENSP00000378699,ENSP00000408695	CCNB1,CDC20,CDK1,PLK1,PRKAA1,PRKCA,PRKCB,PRKCD
GO:0048010	vascular endothelial growth factor receptor signaling pathway	3	67	0.00094	ENSP00000263967,ENSP00000265371,ENSP00000362680	NRP1,PIK3CA,SRC
GO:0051881	regulation of mitochondrial membrane potential	3	68	0.00098	ENSP00000318822,ENSP00000362680,ENSP00000451828	AKT1,BID,SRC
GO:0002064	epithelial cell development	4	179	0.001	ENSP00000265734,ENSP00000317272,ENSP00000340989,ENSP00000384849	CDK6,CDKN1A,MET,SFN
GO:0007565	female pregnancy	4	180	0.001	ENSP00000233809,ENSP00000354558,ENSP00000356438,ENSP00000451828	AKT1,IGFBP2,MTOR,PTGS2
GO:0032535	regulation of cellular component size	5	333	0.001	ENSP00000257904,ENSP00000265371,ENSP00000354558,ENSP00000378217,ENSP00000451828	AKT1,CDK4,MTOR,NRP1,PRKCD
GO:0035404	histone-serine phosphorylation	2	12	0.001	ENSP00000256442,ENSP00000346148	CCNB1,PRKAA1
GO:0048012	hepatocyte growth factor receptor signaling pathway	2	12	0.001	ENSP00000265371,ENSP00000317272	MET,NRP1
GO:0050731	positive regulation of peptidyl-tyrosine phosphorylation	4	180	0.001	ENSP00000265371,ENSP00000267101,ENSP00000354558,ENSP00000362680	ERBB3,MTOR,NRP1,SRC
GO:0072425	signal transduction involved in G2 DNA damage checkpoint	2	12	0.001	ENSP00000300093,ENSP00000378529	FZR1,PLK1
GO:0008630	intrinsic apoptotic signaling pathway in response to DNA damage	3	71	0.0011	ENSP00000340989,ENSP00000358022,ENSP00000384849	CDKN1A,MCL1,SFN
GO:0022607	cellular component assembly	12	2343	0.0011	ENSP00000256442,ENSP00000265371,ENSP00000300093,ENSP00000318822,ENSP00000346148,ENSP00000349960,ENSP00000361540,ENSP00000362680,ENSP00000378699,ENSP00000408695,ENSP00000457243,ENSP00000478927	ACTB,BID,CCNB1,CDC20,CDK1,NOL3,NRP1,PLK1,PRKAA1,PRKCA,SRC,YAP1
GO:0031331	positive regulation of cellular catabolic process	5	343	0.0011	ENSP00000300093,ENSP00000304895,ENSP00000346148,ENSP00000378217,ENSP00000451828	AKT1,IRS1,PLK1,PRKAA1,PRKCD
GO:0046902	regulation of mitochondrial membrane permeability	3	71	0.0011	ENSP00000318822,ENSP00000340989,ENSP00000457243	BID,NOL3,SFN
GO:0051146	striated muscle cell differentiation	4	182	0.0011	ENSP00000256442,ENSP00000354558,ENSP00000378699,ENSP00000451828	AKT1,CCNB1,CDK1,MTOR
GO:0043627	response to estrogen	3	74	0.0012	ENSP00000227507,ENSP00000233809,ENSP00000288840	CCND1,IGFBP2,SMAD6
GO:0055015	ventricular cardiac muscle cell development	2	13	0.0012	ENSP00000256442,ENSP00000378699	CCNB1,CDK1
GO:1903960	negative regulation of anion transmembrane transport	2	13	0.0012	ENSP00000354558,ENSP00000451828	AKT1,MTOR
GO:0009617	response to bacterium	6	555	0.0013	ENSP00000225577,ENSP00000257904,ENSP00000356438,ENSP00000362680,ENSP00000378217,ENSP00000451828	AKT1,CDK4,PRKCD,PTGS2,RPS6KB1,SRC
GO:0030030	cell projection organization	8	1067	0.0013	ENSP00000263967,ENSP00000265371,ENSP00000300093,ENSP00000354558,ENSP00000362680,ENSP00000378699,ENSP00000408695,ENSP00000451828	AKT1,CDK1,MTOR,NRP1,PIK3CA,PLK1,PRKCA,SRC
GO:0040007	growth	5	357	0.0013	ENSP00000256442,ENSP00000265371,ENSP00000354558,ENSP00000362680,ENSP00000478927	CCNB1,MTOR,NRP1,SRC,YAP1
GO:0043523	regulation of neuron apoptotic process	4	195	0.0013	ENSP00000263967,ENSP00000265371,ENSP00000267101,ENSP00000358022	ERBB3,MCL1,NRP1,PIK3CA
GO:0048009	insulin-like growth factor receptor signaling pathway	2	14	0.0013	ENSP00000304895,ENSP00000451828	AKT1,IRS1
GO:0050870	positive regulation of T cell activation	4	193	0.0013	ENSP00000233809,ENSP00000263967,ENSP00000362680,ENSP00000451828	AKT1,IGFBP2,PIK3CA,SRC
GO:1901215	negative regulation of neuron death	4	191	0.0013	ENSP00000263967,ENSP00000265371,ENSP00000267101,ENSP00000451828	AKT1,ERBB3,NRP1,PIK3CA
GO:2000269	regulation of fibroblast apoptotic process	2	14	0.0013	ENSP00000263967,ENSP00000318822	BID,PIK3CA
GO:2000303	regulation of ceramide biosynthetic process	2	14	0.0013	ENSP00000346148,ENSP00000378217	PRKAA1,PRKCD
GO:0034330	cell junction organization	4	197	0.0014	ENSP00000349960,ENSP00000362680,ENSP00000382004,ENSP00000408695	ACTB,CTNND1,PRKCA,SRC
GO:0051492	regulation of stress fiber assembly	3	78	0.0014	ENSP00000265371,ENSP00000317272,ENSP00000354558	MET,MTOR,NRP1
GO:2000112	regulation of cellular macromolecule biosynthetic process	16	4050	0.0014	ENSP00000225577,ENSP00000227507,ENSP00000257904,ENSP00000288840,ENSP00000300093,ENSP00000304895,ENSP00000305355,ENSP00000317272,ENSP00000346148,ENSP00000354558,ENSP00000362680,ENSP00000378699,ENSP00000382004,ENSP00000384849,ENSP00000451828,ENSP00000478927	AKT1,CCND1,CDK1,CDK4,CDKN1A,CTNND1,IRS1,MET,MTOR,PLK1,PRKAA1,PRKCB,RPS6KB1,SMAD6,SRC,YAP1
GO:0008286	insulin receptor signaling pathway	3	82	0.0015	ENSP00000263967,ENSP00000304895,ENSP00000451828	AKT1,IRS1,PIK3CA
GO:0046628	positive regulation of insulin receptor signaling pathway	2	15	0.0015	ENSP00000304895,ENSP00000362680	IRS1,SRC
GO:0008015	blood circulation	5	373	0.0016	ENSP00000263967,ENSP00000354558,ENSP00000356438,ENSP00000362680,ENSP00000451828	AKT1,MTOR,PIK3CA,PTGS2,SRC
GO:0014874	response to stimulus involved in regulation of muscle adaptation	2	16	0.0016	ENSP00000225577,ENSP00000457243	NOL3,RPS6KB1
GO:0031669	cellular response to nutrient levels	4	206	0.0016	ENSP00000346148,ENSP00000354558,ENSP00000356438,ENSP00000384849	CDKN1A,MTOR,PRKAA1,PTGS2
GO:0090335	regulation of brown fat cell differentiation	2	16	0.0016	ENSP00000354558,ENSP00000356438	MTOR,PTGS2
GO:0097306	cellular response to alcohol	3	83	0.0016	ENSP00000257904,ENSP00000346148,ENSP00000451828	AKT1,CDK4,PRKAA1
GO:0048514	blood vessel morphogenesis	5	381	0.0017	ENSP00000263967,ENSP00000265371,ENSP00000356438,ENSP00000408695,ENSP00000478927	NRP1,PIK3CA,PRKCA,PTGS2,YAP1
GO:0051054	positive regulation of DNA metabolic process	4	209	0.0017	ENSP00000362680,ENSP00000378217,ENSP00000378699,ENSP00000451828	AKT1,CDK1,PRKCD,SRC
GO:0051707	response to other organism	7	835	0.0017	ENSP00000225577,ENSP00000257904,ENSP00000265734,ENSP00000356438,ENSP00000362680,ENSP00000378217,ENSP00000451828	AKT1,CDK4,CDK6,PRKCD,PTGS2,RPS6KB1,SRC
GO:0045725	positive regulation of glycogen biosynthetic process	2	17	0.0018	ENSP00000304895,ENSP00000451828	AKT1,IRS1
GO:0090201	negative regulation of release of cytochrome c from mitochondria	2	17	0.0018	ENSP00000451828,ENSP00000457243	AKT1,NOL3
GO:0090330	regulation of platelet aggregation	2	17	0.0018	ENSP00000378217,ENSP00000408695	PRKCA,PRKCD
GO:0097327	response to antineoplastic agent	3	87	0.0018	ENSP00000225577,ENSP00000257904,ENSP00000346148	CDK4,PRKAA1,RPS6KB1
GO:0120035	regulation of plasma membrane bounded cell projection organization	6	600	0.0018	ENSP00000265371,ENSP00000354558,ENSP00000361540,ENSP00000362680,ENSP00000378217,ENSP00000451828	AKT1,CDC20,MTOR,NRP1,PRKCD,SRC
GO:0010822	positive regulation of mitochondrion organization	3	89	0.0019	ENSP00000318822,ENSP00000340989,ENSP00000346148	BID,PRKAA1,SFN
GO:0048732	gland development	5	395	0.0019	ENSP00000227507,ENSP00000263967,ENSP00000265371,ENSP00000362680,ENSP00000451828	AKT1,CCND1,NRP1,PIK3CA,SRC
GO:0051412	response to corticosterone	2	18	0.0019	ENSP00000227507,ENSP00000384849	CCND1,CDKN1A
GO:0060828	regulation of canonical Wnt signaling pathway	4	218	0.0019	ENSP00000233809,ENSP00000362680,ENSP00000382004,ENSP00000478927	CTNND1,IGFBP2,SRC,YAP1
GO:0071380	cellular response to prostaglandin E stimulus	2	18	0.0019	ENSP00000346148,ENSP00000451828	AKT1,PRKAA1
GO:0007411	axon guidance	4	220	0.002	ENSP00000263967,ENSP00000265371,ENSP00000362680,ENSP00000408695	NRP1,PIK3CA,PRKCA,SRC
GO:0044070	regulation of anion transport	3	91	0.002	ENSP00000354558,ENSP00000378217,ENSP00000451828	AKT1,MTOR,PRKCD
GO:0010829	negative regulation of glucose transmembrane transport	2	19	0.0021	ENSP00000305355,ENSP00000346148	PRKAA1,PRKCB
GO:0061436	establishment of skin barrier	2	19	0.0021	ENSP00000317272,ENSP00000340989	MET,SFN
GO:0071498	cellular response to fluid shear stress	2	19	0.0021	ENSP00000356438,ENSP00000362680	PTGS2,SRC
GO:0097191	extrinsic apoptotic signaling pathway	3	93	0.0021	ENSP00000267101,ENSP00000318822,ENSP00000358022	BID,ERBB3,MCL1
GO:0000902	cell morphogenesis	6	626	0.0022	ENSP00000263967,ENSP00000265371,ENSP00000317272,ENSP00000362680,ENSP00000408695,ENSP00000478927	MET,NRP1,PIK3CA,PRKCA,SRC,YAP1
GO:1902176	negative regulation of oxidative stress-induced intrinsic apoptotic signaling pathway	2	20	0.0023	ENSP00000451828,ENSP00000457243	AKT1,NOL3
GO:1903706	regulation of hemopoiesis	5	412	0.0023	ENSP00000265734,ENSP00000305355,ENSP00000354558,ENSP00000408695,ENSP00000478927	CDK6,MTOR,PRKCA,PRKCB,YAP1
GO:0003007	heart morphogenesis	4	235	0.0025	ENSP00000265371,ENSP00000288840,ENSP00000354558,ENSP00000478927	MTOR,NRP1,SMAD6,YAP1
GO:0045444	fat cell differentiation	3	100	0.0025	ENSP00000227507,ENSP00000288840,ENSP00000356438	CCND1,PTGS2,SMAD6
GO:0055093	response to hyperoxia	2	21	0.0025	ENSP00000257904,ENSP00000384849	CDK4,CDKN1A
GO:0090050	positive regulation of cell migration involved in sprouting angiogenesis	2	21	0.0025	ENSP00000265371,ENSP00000356438	NRP1,PTGS2
GO:0110053	regulation of actin filament organization	4	235	0.0025	ENSP00000265371,ENSP00000317272,ENSP00000354558,ENSP00000378217	MET,MTOR,NRP1,PRKCD
GO:0000070	mitotic sister chromatid segregation	3	101	0.0026	ENSP00000256442,ENSP00000300093,ENSP00000361540	CCNB1,CDC20,PLK1
GO:0009056	catabolic process	10	1859	0.0026	ENSP00000256442,ENSP00000300093,ENSP00000346148,ENSP00000354558,ENSP00000361540,ENSP00000362680,ENSP00000378529,ENSP00000378699,ENSP00000434614,ENSP00000451828	AKT1,CCNB1,CDC20,CDC27,CDK1,FZR1,MTOR,PLK1,PRKAA1,SRC
GO:0048870	cell motility	7	914	0.0026	ENSP00000225577,ENSP00000263967,ENSP00000265371,ENSP00000349960,ENSP00000362680,ENSP00000378217,ENSP00000378699	ACTB,CDK1,NRP1,PIK3CA,PRKCD,RPS6KB1,SRC
GO:0001836	release of cytochrome c from mitochondria	2	22	0.0027	ENSP00000318822,ENSP00000340989	BID,SFN
GO:0010288	response to lead ion	2	22	0.0027	ENSP00000257904,ENSP00000356438	CDK4,PTGS2
GO:0031334	positive regulation of protein complex assembly	4	241	0.0027	ENSP00000317272,ENSP00000318822,ENSP00000354558,ENSP00000362680	BID,MET,MTOR,SRC
GO:0050995	negative regulation of lipid catabolic process	2	22	0.0027	ENSP00000346148,ENSP00000451828	AKT1,PRKAA1
GO:1904385	cellular response to angiotensin	2	22	0.0027	ENSP00000362680,ENSP00000378217	PRKCD,SRC
GO:0001952	regulation of cell-matrix adhesion	3	105	0.0028	ENSP00000265371,ENSP00000265734,ENSP00000362680	CDK6,NRP1,SRC
GO:0033138	positive regulation of peptidyl-serine phosphorylation	3	105	0.0028	ENSP00000263967,ENSP00000356438,ENSP00000451828	AKT1,PIK3CA,PTGS2
GO:0032462	regulation of protein homooligomerization	2	23	0.0029	ENSP00000318822,ENSP00000362680	BID,SRC
GO:0045637	regulation of myeloid cell differentiation	4	249	0.0029	ENSP00000265734,ENSP00000305355,ENSP00000354558,ENSP00000408695	CDK6,MTOR,PRKCA,PRKCB
GO:0050996	positive regulation of lipid catabolic process	2	23	0.0029	ENSP00000304895,ENSP00000378217	IRS1,PRKCD
GO:0051252	regulation of RNA metabolic process	15	3890	0.0029	ENSP00000227507,ENSP00000256442,ENSP00000288840,ENSP00000300093,ENSP00000305355,ENSP00000317272,ENSP00000346148,ENSP00000354558,ENSP00000362680,ENSP00000378217,ENSP00000382004,ENSP00000384849,ENSP00000408695,ENSP00000451828,ENSP00000478927	AKT1,CCNB1,CCND1,CDKN1A,CTNND1,MET,MTOR,PLK1,PRKAA1,PRKCA,PRKCB,PRKCD,SMAD6,SRC,YAP1
GO:0090344	negative regulation of cell aging	2	23	0.0029	ENSP00000265734,ENSP00000378529	CDK6,FZR1
GO:1902108	regulation of mitochondrial membrane permeability involved in apoptotic process	2	23	0.0029	ENSP00000318822,ENSP00000457243	BID,NOL3
GO:0031647	regulation of protein stability	4	251	0.003	ENSP00000300093,ENSP00000362680,ENSP00000378217,ENSP00000384849	CDKN1A,PLK1,PRKCD,SRC
GO:0007613	memory	3	109	0.0031	ENSP00000225577,ENSP00000354558,ENSP00000356438	MTOR,PTGS2,RPS6KB1
GO:0010226	response to lithium ion	2	24	0.0031	ENSP00000233809,ENSP00000356438	IGFBP2,PTGS2
GO:0044255	cellular lipid metabolic process	7	946	0.0031	ENSP00000263967,ENSP00000267101,ENSP00000304895,ENSP00000317272,ENSP00000346148,ENSP00000356438,ENSP00000362680	ERBB3,IRS1,MET,PIK3CA,PRKAA1,PTGS2,SRC
GO:0070647	protein modification by small protein conjugation or removal	7	945	0.0031	ENSP00000300093,ENSP00000349960,ENSP00000361540,ENSP00000378529,ENSP00000378699,ENSP00000434614,ENSP00000451828	ACTB,AKT1,CDC20,CDC27,CDK1,FZR1,PLK1
GO:0071157	negative regulation of cell cycle arrest	2	24	0.0031	ENSP00000227507,ENSP00000257904	CCND1,CDK4
GO:0071526	semaphorin-plexin signaling pathway	2	24	0.0031	ENSP00000265371,ENSP00000317272	MET,NRP1
GO:0006941	striated muscle contraction	3	111	0.0032	ENSP00000225577,ENSP00000263967,ENSP00000354558	MTOR,PIK3CA,RPS6KB1
GO:0007010	cytoskeleton organization	7	953	0.0032	ENSP00000256442,ENSP00000265371,ENSP00000300093,ENSP00000349960,ENSP00000361540,ENSP00000362680,ENSP00000378699	ACTB,CCNB1,CDC20,CDK1,NRP1,PLK1,SRC
GO:0045727	positive regulation of translation	3	110	0.0032	ENSP00000225577,ENSP00000257904,ENSP00000354558	CDK4,MTOR,RPS6KB1
GO:0045948	positive regulation of translational initiation	2	25	0.0033	ENSP00000225577,ENSP00000354558	MTOR,RPS6KB1
GO:1900740	positive regulation of protein insertion into mitochondrial membrane involved in apoptotic signaling pathway	2	25	0.0033	ENSP00000318822,ENSP00000340989	BID,SFN
GO:1902745	positive regulation of lamellipodium organization	2	25	0.0033	ENSP00000354558,ENSP00000362680	MTOR,SRC
GO:0006006	glucose metabolic process	3	113	0.0034	ENSP00000263967,ENSP00000346148,ENSP00000451828	AKT1,PIK3CA,PRKAA1
GO:0051254	positive regulation of RNA metabolic process	9	1596	0.0035	ENSP00000256442,ENSP00000288840,ENSP00000305355,ENSP00000317272,ENSP00000346148,ENSP00000354558,ENSP00000362680,ENSP00000451828,ENSP00000478927	AKT1,CCNB1,MET,MTOR,PRKAA1,PRKCB,SMAD6,SRC,YAP1
GO:0002761	regulation of myeloid leukocyte differentiation	3	116	0.0036	ENSP00000265734,ENSP00000354558,ENSP00000408695	CDK6,MTOR,PRKCA
GO:0003148	outflow tract septum morphogenesis	2	27	0.0037	ENSP00000265371,ENSP00000288840	NRP1,SMAD6
GO:0048643	positive regulation of skeletal muscle tissue development	2	27	0.0037	ENSP00000225577,ENSP00000346148	PRKAA1,RPS6KB1
GO:0071480	cellular response to gamma radiation	2	27	0.0037	ENSP00000384849,ENSP00000478927	CDKN1A,YAP1
GO:1905477	positive regulation of protein localization to membrane	3	117	0.0037	ENSP00000318822,ENSP00000340989,ENSP00000451828	AKT1,BID,SFN
GO:0045598	regulation of fat cell differentiation	3	120	0.0039	ENSP00000354558,ENSP00000356438,ENSP00000451828	AKT1,MTOR,PTGS2
GO:0071363	cellular response to growth factor stimulus	5	477	0.004	ENSP00000225577,ENSP00000265371,ENSP00000288840,ENSP00000362680,ENSP00000451828	AKT1,NRP1,RPS6KB1,SMAD6,SRC
GO:0031333	negative regulation of protein complex assembly	3	122	0.0041	ENSP00000288840,ENSP00000362680,ENSP00000378217	PRKCD,SMAD6,SRC
GO:0010837	regulation of keratinocyte proliferation	2	29	0.0042	ENSP00000340989,ENSP00000478927	SFN,YAP1
GO:0061041	regulation of wound healing	3	124	0.0042	ENSP00000354558,ENSP00000378217,ENSP00000408695	MTOR,PRKCA,PRKCD
GO:0070979	protein K11-linked ubiquitination	2	29	0.0042	ENSP00000378529,ENSP00000434614	CDC27,FZR1
GO:0002250	adaptive immune response	4	280	0.0043	ENSP00000263967,ENSP00000305355,ENSP00000354558,ENSP00000378217	MTOR,PIK3CA,PRKCB,PRKCD
GO:0050767	regulation of neurogenesis	6	730	0.0043	ENSP00000265371,ENSP00000354558,ENSP00000361540,ENSP00000378699,ENSP00000451828,ENSP00000478927	AKT1,CDC20,CDK1,MTOR,NRP1,YAP1
GO:0010613	positive regulation of cardiac muscle hypertrophy	2	30	0.0044	ENSP00000354558,ENSP00000408695	MTOR,PRKCA
GO:0019637	organophosphate metabolic process	7	1011	0.0044	ENSP00000263967,ENSP00000267101,ENSP00000304895,ENSP00000317272,ENSP00000318822,ENSP00000356438,ENSP00000362680	BID,ERBB3,IRS1,MET,PIK3CA,PTGS2,SRC
GO:0030261	chromosome condensation	2	30	0.0044	ENSP00000256442,ENSP00000378699	CCNB1,CDK1
GO:0032101	regulation of response to external stimulus	6	732	0.0044	ENSP00000265371,ENSP00000317272,ENSP00000354558,ENSP00000356438,ENSP00000378217,ENSP00000408695	MET,MTOR,NRP1,PRKCA,PRKCD,PTGS2
GO:0032355	response to estradiol	3	126	0.0044	ENSP00000227507,ENSP00000233809,ENSP00000356438	CCND1,IGFBP2,PTGS2
GO:0040020	regulation of meiotic nuclear division	2	30	0.0044	ENSP00000361540,ENSP00000378529	CDC20,FZR1
GO:0071214	cellular response to abiotic stimulus	4	282	0.0044	ENSP00000356438,ENSP00000384849,ENSP00000451828,ENSP00000478927	AKT1,CDKN1A,PTGS2,YAP1
GO:0000904	cell morphogenesis involved in differentiation	5	498	0.0047	ENSP00000263967,ENSP00000265371,ENSP00000317272,ENSP00000362680,ENSP00000408695	MET,NRP1,PIK3CA,PRKCA,SRC
GO:0001893	maternal placenta development	2	31	0.0047	ENSP00000356438,ENSP00000451828	AKT1,PTGS2
GO:0097192	extrinsic apoptotic signaling pathway in absence of ligand	2	31	0.0047	ENSP00000267101,ENSP00000358022	ERBB3,MCL1
GO:0032103	positive regulation of response to external stimulus	4	291	0.0048	ENSP00000265371,ENSP00000317272,ENSP00000356438,ENSP00000408695	MET,NRP1,PRKCA,PTGS2
GO:0010039	response to iron ion	2	32	0.0049	ENSP00000227507,ENSP00000256442	CCNB1,CCND1
GO:0045923	positive regulation of fatty acid metabolic process	2	32	0.0049	ENSP00000304895,ENSP00000356438	IRS1,PTGS2
GO:0060612	adipose tissue development	2	32	0.0049	ENSP00000257904,ENSP00000263967	CDK4,PIK3CA
GO:0090398	cellular senescence	2	32	0.0049	ENSP00000378217,ENSP00000384849	CDKN1A,PRKCD
GO:0120036	plasma membrane bounded cell projection organization	7	1034	0.0049	ENSP00000263967,ENSP00000265371,ENSP00000300093,ENSP00000354558,ENSP00000362680,ENSP00000378699,ENSP00000408695	CDK1,MTOR,NRP1,PIK3CA,PLK1,PRKCA,SRC
GO:0009749	response to glucose	3	133	0.005	ENSP00000225577,ENSP00000263967,ENSP00000346148	PIK3CA,PRKAA1,RPS6KB1
GO:0001525	angiogenesis	4	297	0.0051	ENSP00000263967,ENSP00000265371,ENSP00000356438,ENSP00000408695	NRP1,PIK3CA,PRKCA,PTGS2
GO:0006928	movement of cell or subcellular component	8	1355	0.0051	ENSP00000225577,ENSP00000263967,ENSP00000265371,ENSP00000349960,ENSP00000362680,ENSP00000378217,ENSP00000378699,ENSP00000408695	ACTB,CDK1,NRP1,PIK3CA,PRKCA,PRKCD,RPS6KB1,SRC
GO:0010165	response to X-ray	2	33	0.0051	ENSP00000227507,ENSP00000384849	CCND1,CDKN1A
GO:0014037	Schwann cell differentiation	2	33	0.0051	ENSP00000267101,ENSP00000451828	AKT1,ERBB3
GO:0043552	positive regulation of phosphatidylinositol 3-kinase activity	2	33	0.0051	ENSP00000304895,ENSP00000362680	IRS1,SRC
GO:0045907	positive regulation of vasoconstriction	2	33	0.0051	ENSP00000356438,ENSP00000451828	AKT1,PTGS2
GO:0097009	energy homeostasis	2	33	0.0051	ENSP00000263967,ENSP00000346148	PIK3CA,PRKAA1
GO:0043410	positive regulation of MAPK cascade	5	512	0.0052	ENSP00000265371,ENSP00000346148,ENSP00000362680,ENSP00000378699,ENSP00000408695	CDK1,NRP1,PRKAA1,PRKCA,SRC
GO:0007616	long-term memory	2	34	0.0054	ENSP00000225577,ENSP00000354558	MTOR,RPS6KB1
GO:0009267	cellular response to starvation	3	137	0.0054	ENSP00000346148,ENSP00000354558,ENSP00000384849	CDKN1A,MTOR,PRKAA1
GO:0030856	regulation of epithelial cell differentiation	3	137	0.0054	ENSP00000227507,ENSP00000340989,ENSP00000478927	CCND1,SFN,YAP1
GO:0031641	regulation of myelination	2	34	0.0054	ENSP00000354558,ENSP00000451828	AKT1,MTOR
GO:0043524	negative regulation of neuron apoptotic process	3	138	0.0054	ENSP00000263967,ENSP00000265371,ENSP00000267101	ERBB3,NRP1,PIK3CA
GO:0048008	platelet-derived growth factor receptor signaling pathway	2	34	0.0054	ENSP00000265371,ENSP00000362680	NRP1,SRC
GO:0070884	regulation of calcineurin-NFAT signaling cascade	2	34	0.0054	ENSP00000267101,ENSP00000354558	ERBB3,MTOR
GO:0032570	response to progesterone	2	36	0.0059	ENSP00000362680,ENSP00000478927	SRC,YAP1
GO:0035924	cellular response to vascular endothelial growth factor stimulus	2	36	0.0059	ENSP00000265371,ENSP00000451828	AKT1,NRP1
GO:0043271	negative regulation of ion transport	3	143	0.0059	ENSP00000354558,ENSP00000356438,ENSP00000451828	AKT1,MTOR,PTGS2
GO:0033044	regulation of chromosome organization	4	313	0.006	ENSP00000256442,ENSP00000300093,ENSP00000362680,ENSP00000434614	CCNB1,CDC27,PLK1,SRC
GO:0071222	cellular response to lipopolysaccharide	3	146	0.0062	ENSP00000257904,ENSP00000362680,ENSP00000451828	AKT1,CDK4,SRC
GO:2001240	negative regulation of extrinsic apoptotic signaling pathway in absence of ligand	2	37	0.0062	ENSP00000358022,ENSP00000451828	AKT1,MCL1
GO:0051234	establishment of localization	15	4248	0.0064	ENSP00000225577,ENSP00000227507,ENSP00000256442,ENSP00000263967,ENSP00000265371,ENSP00000300093,ENSP00000305355,ENSP00000318822,ENSP00000340989,ENSP00000349960,ENSP00000358022,ENSP00000362680,ENSP00000378217,ENSP00000451828,ENSP00000457243	ACTB,AKT1,BID,CCNB1,CCND1,MCL1,NOL3,NRP1,PIK3CA,PLK1,PRKCB,PRKCD,RPS6KB1,SFN,SRC
GO:0031018	endocrine pancreas development	2	38	0.0065	ENSP00000265734,ENSP00000451828	AKT1,CDK6
GO:0034446	substrate adhesion-dependent cell spreading	2	38	0.0065	ENSP00000265371,ENSP00000362680	NRP1,SRC
GO:0045124	regulation of bone resorption	2	38	0.0065	ENSP00000362680,ENSP00000408695	PRKCA,SRC
GO:0051241	negative regulation of multicellular organismal process	7	1098	0.0065	ENSP00000265371,ENSP00000265734,ENSP00000288840,ENSP00000354558,ENSP00000356438,ENSP00000378217,ENSP00000457243	CDK6,MTOR,NOL3,NRP1,PRKCD,PTGS2,SMAD6
GO:0007062	sister chromatid cohesion	2	39	0.0067	ENSP00000300093,ENSP00000361540	CDC20,PLK1
GO:0030857	negative regulation of epithelial cell differentiation	2	39	0.0067	ENSP00000227507,ENSP00000478927	CCND1,YAP1
GO:0050881	musculoskeletal movement	2	39	0.0067	ENSP00000225577,ENSP00000354558	MTOR,RPS6KB1
GO:0016477	cell migration	6	812	0.0068	ENSP00000225577,ENSP00000263967,ENSP00000265371,ENSP00000362680,ENSP00000378217,ENSP00000378699	CDK1,NRP1,PIK3CA,PRKCD,RPS6KB1,SRC
GO:0006417	regulation of translation	4	327	0.0069	ENSP00000225577,ENSP00000257904,ENSP00000354558,ENSP00000451828	AKT1,CDK4,MTOR,RPS6KB1
GO:0033146	regulation of intracellular estrogen receptor signaling pathway	2	40	0.007	ENSP00000362680,ENSP00000478927	SRC,YAP1
GO:0035307	positive regulation of protein dephosphorylation	2	40	0.007	ENSP00000354558,ENSP00000378217	MTOR,PRKCD
GO:0051402	neuron apoptotic process	2	40	0.007	ENSP00000267101,ENSP00000318822	BID,ERBB3
GO:0071478	cellular response to radiation	3	153	0.007	ENSP00000356438,ENSP00000384849,ENSP00000478927	CDKN1A,PTGS2,YAP1
GO:0010001	glial cell differentiation	3	154	0.0071	ENSP00000265734,ENSP00000267101,ENSP00000451828	AKT1,CDK6,ERBB3
GO:0030178	negative regulation of Wnt signaling pathway	3	155	0.0072	ENSP00000227507,ENSP00000233809,ENSP00000382004	CCND1,CTNND1,IGFBP2
GO:0033574	response to testosterone	2	41	0.0073	ENSP00000225577,ENSP00000257904	CDK4,RPS6KB1
GO:0043405	regulation of MAP kinase activity	4	337	0.0075	ENSP00000346148,ENSP00000362680,ENSP00000378217,ENSP00000378699	CDK1,PRKAA1,PRKCD,SRC
GO:0031648	protein destabilization	2	42	0.0076	ENSP00000300093,ENSP00000362680	PLK1,SRC
GO:0051489	regulation of filopodium assembly	2	42	0.0076	ENSP00000265371,ENSP00000378217	NRP1,PRKCD
GO:0051602	response to electrical stimulus	2	42	0.0076	ENSP00000225577,ENSP00000362680	RPS6KB1,SRC
GO:0048589	developmental growth	4	340	0.0077	ENSP00000256442,ENSP00000265371,ENSP00000354558,ENSP00000478927	CCNB1,MTOR,NRP1,YAP1
GO:0046326	positive regulation of glucose import	2	43	0.0078	ENSP00000304895,ENSP00000451828	AKT1,IRS1
GO:0050918	positive chemotaxis	2	43	0.0078	ENSP00000265371,ENSP00000317272	MET,NRP1
GO:0003018	vascular process in circulatory system	3	162	0.008	ENSP00000356438,ENSP00000362680,ENSP00000451828	AKT1,PTGS2,SRC
GO:0031589	cell-substrate adhesion	3	162	0.008	ENSP00000265371,ENSP00000288840,ENSP00000362680	NRP1,SMAD6,SRC
GO:0045668	negative regulation of osteoblast differentiation	2	44	0.0081	ENSP00000265734,ENSP00000288840	CDK6,SMAD6
GO:0120032	regulation of plasma membrane bounded cell projection assembly	3	163	0.0081	ENSP00000265371,ENSP00000354558,ENSP00000378217	MTOR,NRP1,PRKCD
GO:0045862	positive regulation of proteolysis	4	347	0.0082	ENSP00000300093,ENSP00000318822,ENSP00000362680,ENSP00000451828	AKT1,BID,PLK1,SRC
GO:0034198	cellular response to amino acid starvation	2	45	0.0085	ENSP00000354558,ENSP00000384849	CDKN1A,MTOR
GO:0034605	cellular response to heat	2	45	0.0085	ENSP00000356438,ENSP00000384849	CDKN1A,PTGS2
GO:0060976	coronary vasculature development	2	45	0.0085	ENSP00000265371,ENSP00000288840	NRP1,SMAD6
GO:0007417	central nervous system development	6	861	0.0087	ENSP00000265371,ENSP00000265734,ENSP00000354558,ENSP00000362680,ENSP00000382004,ENSP00000451828	AKT1,CDK6,CTNND1,MTOR,NRP1,SRC
GO:0045216	cell-cell junction organization	3	168	0.0087	ENSP00000362680,ENSP00000382004,ENSP00000408695	CTNND1,PRKCA,SRC
GO:0003179	heart valve morphogenesis	2	46	0.0088	ENSP00000288840,ENSP00000354558	MTOR,SMAD6
GO:0021545	cranial nerve development	2	46	0.0088	ENSP00000265371,ENSP00000267101	ERBB3,NRP1
GO:0001954	positive regulation of cell-matrix adhesion	2	47	0.0091	ENSP00000265371,ENSP00000265734	CDK6,NRP1
GO:0002066	columnar/cuboidal epithelial cell development	2	47	0.0091	ENSP00000265734,ENSP00000384849	CDK6,CDKN1A
GO:1903508	positive regulation of nucleic acid-templated transcription	8	1520	0.0094	ENSP00000288840,ENSP00000305355,ENSP00000317272,ENSP00000346148,ENSP00000354558,ENSP00000362680,ENSP00000451828,ENSP00000478927	AKT1,MET,MTOR,PRKAA1,PRKCB,SMAD6,SRC,YAP1
GO:0030071	regulation of mitotic metaphase/anaphase transition	2	49	0.0097	ENSP00000256442,ENSP00000300093	CCNB1,PLK1
GO:0070507	regulation of microtubule cytoskeleton organization	3	177	0.0099	ENSP00000300093,ENSP00000317272,ENSP00000346148	MET,PLK1,PRKAA1
GO:0098657	import into cell	5	609	0.0099	ENSP00000225577,ENSP00000263967,ENSP00000349960,ENSP00000362680,ENSP00000378217	ACTB,PIK3CA,PRKCD,RPS6KB1,SRC
GO:0051496	positive regulation of stress fiber assembly	2	50	0.01	ENSP00000265371,ENSP00000354558	MTOR,NRP1
GO:0006508	proteolysis	7	1203	0.0101	ENSP00000256442,ENSP00000300093,ENSP00000349960,ENSP00000361540,ENSP00000378529,ENSP00000378699,ENSP00000434614	ACTB,CCNB1,CDC20,CDC27,CDK1,FZR1,PLK1
GO:1902905	positive regulation of supramolecular fiber organization	3	180	0.0103	ENSP00000265371,ENSP00000317272,ENSP00000354558	MET,MTOR,NRP1
GO:0036092	phosphatidylinositol-3-phosphate biosynthetic process	2	51	0.0104	ENSP00000263967,ENSP00000304895	IRS1,PIK3CA
GO:0060326	cell chemotaxis	3	183	0.0107	ENSP00000263967,ENSP00000265371,ENSP00000378217	NRP1,PIK3CA,PRKCD
GO:0045597	positive regulation of cell differentiation	6	908	0.0109	ENSP00000265371,ENSP00000340989,ENSP00000354558,ENSP00000356438,ENSP00000408695,ENSP00000451828	AKT1,MTOR,NRP1,PRKCA,PTGS2,SFN
GO:0051093	negative regulation of developmental process	6	910	0.011	ENSP00000227507,ENSP00000265371,ENSP00000265734,ENSP00000288840,ENSP00000378529,ENSP00000478927	CCND1,CDK6,FZR1,NRP1,SMAD6,YAP1
GO:1905114	cell surface receptor signaling pathway involved in cell-cell signaling	4	383	0.0112	ENSP00000227507,ENSP00000346148,ENSP00000382004,ENSP00000451828	AKT1,CCND1,CTNND1,PRKAA1
GO:0060485	mesenchyme development	3	187	0.0113	ENSP00000265371,ENSP00000267101,ENSP00000478927	ERBB3,NRP1,YAP1
GO:0042246	tissue regeneration	2	54	0.0114	ENSP00000256442,ENSP00000478927	CCNB1,YAP1
GO:2001020	regulation of response to DNA damage stimulus	3	188	0.0114	ENSP00000318822,ENSP00000358022,ENSP00000378217	BID,MCL1,PRKCD
GO:0000226	microtubule cytoskeleton organization	4	393	0.0121	ENSP00000256442,ENSP00000300093,ENSP00000361540,ENSP00000378699	CCNB1,CDC20,CDK1,PLK1
GO:0032271	regulation of protein polymerization	3	192	0.0121	ENSP00000317272,ENSP00000354558,ENSP00000378217	MET,MTOR,PRKCD
GO:0046686	response to cadmium ion	2	56	0.0122	ENSP00000378699,ENSP00000451828	AKT1,CDK1
GO:0051893	regulation of focal adhesion assembly	2	56	0.0122	ENSP00000265371,ENSP00000362680	NRP1,SRC
GO:2001244	positive regulation of intrinsic apoptotic signaling pathway	2	56	0.0122	ENSP00000318822,ENSP00000358022	BID,MCL1
GO:0016567	protein ubiquitination	5	645	0.0123	ENSP00000300093,ENSP00000361540,ENSP00000378529,ENSP00000434614,ENSP00000451828	AKT1,CDC20,CDC27,FZR1,PLK1
GO:0007420	brain development	5	650	0.0126	ENSP00000265371,ENSP00000265734,ENSP00000354558,ENSP00000362680,ENSP00000382004	CDK6,CTNND1,MTOR,NRP1,SRC
GO:0033365	protein localization to organelle	5	649	0.0126	ENSP00000265371,ENSP00000300093,ENSP00000318822,ENSP00000378699,ENSP00000451828	AKT1,BID,CDK1,NRP1,PLK1
GO:0070374	positive regulation of ERK1 and ERK2 cascade	3	196	0.0126	ENSP00000265371,ENSP00000362680,ENSP00000408695	NRP1,PRKCA,SRC
GO:0034502	protein localization to chromosome	2	58	0.0128	ENSP00000300093,ENSP00000378699	CDK1,PLK1
GO:0071383	cellular response to steroid hormone stimulus	3	197	0.0128	ENSP00000225577,ENSP00000362680,ENSP00000478927	RPS6KB1,SRC,YAP1
GO:0046777	protein autophosphorylation	3	198	0.0129	ENSP00000354558,ENSP00000362680,ENSP00000451828	AKT1,MTOR,SRC
GO:0009653	anatomical structure morphogenesis	9	1992	0.0131	ENSP00000263967,ENSP00000265371,ENSP00000288840,ENSP00000317272,ENSP00000354558,ENSP00000356438,ENSP00000362680,ENSP00000408695,ENSP00000478927	MET,MTOR,NRP1,PIK3CA,PRKCA,PTGS2,SMAD6,SRC,YAP1
GO:0045600	positive regulation of fat cell differentiation	2	59	0.0132	ENSP00000356438,ENSP00000451828	AKT1,PTGS2
GO:0048608	reproductive structure development	4	405	0.0132	ENSP00000227507,ENSP00000356438,ENSP00000362680,ENSP00000451828	AKT1,CCND1,PTGS2,SRC
GO:0051495	positive regulation of cytoskeleton organization	3	203	0.0137	ENSP00000265371,ENSP00000317272,ENSP00000354558	MET,MTOR,NRP1
GO:0022603	regulation of anatomical structure morphogenesis	6	961	0.0139	ENSP00000265371,ENSP00000305355,ENSP00000354558,ENSP00000356438,ENSP00000362680,ENSP00000408695	MTOR,NRP1,PRKCA,PRKCB,PTGS2,SRC
GO:0043542	endothelial cell migration	2	61	0.0139	ENSP00000263967,ENSP00000265371	NRP1,PIK3CA
GO:0045685	regulation of glial cell differentiation	2	61	0.0139	ENSP00000354558,ENSP00000378699	CDK1,MTOR
GO:0008285	negative regulation of cell population proliferation	5	669	0.014	ENSP00000265734,ENSP00000288840,ENSP00000340989,ENSP00000356438,ENSP00000384849	CDK6,CDKN1A,PTGS2,SFN,SMAD6
GO:0044248	cellular catabolic process	8	1646	0.0142	ENSP00000256442,ENSP00000300093,ENSP00000346148,ENSP00000361540,ENSP00000362680,ENSP00000378529,ENSP00000378699,ENSP00000434614	CCNB1,CDC20,CDC27,CDK1,FZR1,PLK1,PRKAA1,SRC
GO:0002223	stimulatory C-type lectin receptor signaling pathway	2	62	0.0143	ENSP00000362680,ENSP00000378217	PRKCD,SRC
GO:0006112	energy reserve metabolic process	2	62	0.0143	ENSP00000354558,ENSP00000451828	AKT1,MTOR
GO:0009880	embryonic pattern specification	2	64	0.0151	ENSP00000265371,ENSP00000288840	NRP1,SMAD6
GO:0045596	negative regulation of cell differentiation	5	683	0.0151	ENSP00000227507,ENSP00000265371,ENSP00000265734,ENSP00000288840,ENSP00000478927	CCND1,CDK6,NRP1,SMAD6,YAP1
GO:0010629	negative regulation of gene expression	8	1670	0.0154	ENSP00000227507,ENSP00000256442,ENSP00000300093,ENSP00000346148,ENSP00000362680,ENSP00000384849,ENSP00000451828,ENSP00000457243	AKT1,CCNB1,CCND1,CDKN1A,NOL3,PLK1,PRKAA1,SRC
GO:0071333	cellular response to glucose stimulus	2	65	0.0155	ENSP00000263967,ENSP00000346148	PIK3CA,PRKAA1
GO:0015980	energy derivation by oxidation of organic compounds	3	217	0.0161	ENSP00000318822,ENSP00000354558,ENSP00000451828	AKT1,BID,MTOR
GO:0034612	response to tumor necrosis factor	3	217	0.0161	ENSP00000225577,ENSP00000356438,ENSP00000451828	AKT1,PTGS2,RPS6KB1
GO:0045732	positive regulation of protein catabolic process	3	217	0.0161	ENSP00000300093,ENSP00000378529,ENSP00000451828	AKT1,FZR1,PLK1
GO:0002088	lens development in camera-type eye	2	68	0.0167	ENSP00000257904,ENSP00000378529	CDK4,FZR1
GO:0031397	negative regulation of protein ubiquitination	2	68	0.0167	ENSP00000354558,ENSP00000451828	AKT1,MTOR
GO:0051179	localization	16	5233	0.0167	ENSP00000225577,ENSP00000227507,ENSP00000256442,ENSP00000263967,ENSP00000265371,ENSP00000300093,ENSP00000305355,ENSP00000318822,ENSP00000340989,ENSP00000349960,ENSP00000358022,ENSP00000362680,ENSP00000378217,ENSP00000378699,ENSP00000451828,ENSP00000457243	ACTB,AKT1,BID,CCNB1,CCND1,CDK1,MCL1,NOL3,NRP1,PIK3CA,PLK1,PRKCB,PRKCD,RPS6KB1,SFN,SRC
GO:0040014	regulation of multicellular organism growth	2	69	0.0171	ENSP00000257904,ENSP00000263967	CDK4,PIK3CA
GO:0010975	regulation of neuron projection development	4	443	0.0174	ENSP00000265371,ENSP00000354558,ENSP00000361540,ENSP00000451828	AKT1,CDC20,MTOR,NRP1
GO:0007052	mitotic spindle organization	2	70	0.0175	ENSP00000256442,ENSP00000361540	CCNB1,CDC20
GO:0072655	establishment of protein localization to mitochondrion	2	70	0.0175	ENSP00000318822,ENSP00000451828	AKT1,BID
GO:0045446	endothelial cell differentiation	2	71	0.0179	ENSP00000265371,ENSP00000317272	MET,NRP1
GO:0001775	cell activation	6	1024	0.018	ENSP00000263967,ENSP00000305355,ENSP00000354558,ENSP00000362680,ENSP00000378217,ENSP00000408695	MTOR,PIK3CA,PRKCA,PRKCB,PRKCD,SRC
GO:0045165	cell fate commitment	3	230	0.0184	ENSP00000265371,ENSP00000354558,ENSP00000358022	MCL1,MTOR,NRP1
GO:0060048	cardiac muscle contraction	2	73	0.0187	ENSP00000263967,ENSP00000354558	MTOR,PIK3CA
GO:0034332	adherens junction organization	2	74	0.0191	ENSP00000362680,ENSP00000382004	CTNND1,SRC
GO:0048477	oogenesis	2	74	0.0191	ENSP00000256442,ENSP00000362680	CCNB1,SRC
GO:0051345	positive regulation of hydrolase activity	5	742	0.0203	ENSP00000265371,ENSP00000318822,ENSP00000354558,ENSP00000378217,ENSP00000451828	AKT1,BID,MTOR,NRP1,PRKCD
GO:0007098	centrosome cycle	2	78	0.0209	ENSP00000300093,ENSP00000378699	CDK1,PLK1
GO:0034644	cellular response to UV	2	78	0.0209	ENSP00000356438,ENSP00000384849	CDKN1A,PTGS2
GO:0071260	cellular response to mechanical stimulus	2	78	0.0209	ENSP00000356438,ENSP00000451828	AKT1,PTGS2
GO:0048013	ephrin receptor signaling pathway	2	79	0.0213	ENSP00000349960,ENSP00000362680	ACTB,SRC
GO:0007162	negative regulation of cell adhesion	3	245	0.0214	ENSP00000267101,ENSP00000362680,ENSP00000378217	ERBB3,PRKCD,SRC
GO:0060840	artery development	2	81	0.0222	ENSP00000265371,ENSP00000288840	NRP1,SMAD6
GO:0048511	rhythmic process	3	250	0.0224	ENSP00000257904,ENSP00000346148,ENSP00000362680	CDK4,PRKAA1,SRC
GO:0045893	positive regulation of transcription, DNA-templated	7	1435	0.0231	ENSP00000288840,ENSP00000317272,ENSP00000346148,ENSP00000354558,ENSP00000362680,ENSP00000451828,ENSP00000478927	AKT1,MET,MTOR,PRKAA1,SMAD6,SRC,YAP1
GO:0007229	integrin-mediated signaling pathway	2	84	0.0236	ENSP00000265371,ENSP00000362680	NRP1,SRC
GO:0045833	negative regulation of lipid metabolic process	2	84	0.0236	ENSP00000346148,ENSP00000451828	AKT1,PRKAA1
GO:1901216	positive regulation of neuron death	2	85	0.0241	ENSP00000354558,ENSP00000358022	MCL1,MTOR
GO:0033273	response to vitamin	2	87	0.0251	ENSP00000227507,ENSP00000356438	CCND1,PTGS2
GO:1903076	regulation of protein localization to plasma membrane	2	87	0.0251	ENSP00000349960,ENSP00000451828	ACTB,AKT1
GO:0009410	response to xenobiotic stimulus	3	262	0.0252	ENSP00000225577,ENSP00000346148,ENSP00000354558	MTOR,PRKAA1,RPS6KB1
GO:0007179	transforming growth factor beta receptor signaling pathway	2	88	0.0255	ENSP00000288840,ENSP00000362680	SMAD6,SRC
GO:0043406	positive regulation of MAP kinase activity	3	264	0.0256	ENSP00000346148,ENSP00000362680,ENSP00000378699	CDK1,PRKAA1,SRC
GO:0032006	regulation of TOR signaling	2	89	0.026	ENSP00000263967,ENSP00000346148	PIK3CA,PRKAA1
GO:0006897	endocytosis	4	510	0.0265	ENSP00000263967,ENSP00000349960,ENSP00000362680,ENSP00000378217	ACTB,PIK3CA,PRKCD,SRC
GO:0021782	glial cell development	2	91	0.027	ENSP00000265734,ENSP00000451828	AKT1,CDK6
GO:0032436	positive regulation of proteasomal ubiquitin-dependent protein catabolic process	2	91	0.027	ENSP00000300093,ENSP00000451828	AKT1,PLK1
GO:0120034	positive regulation of plasma membrane bounded cell projection assembly	2	93	0.028	ENSP00000265371,ENSP00000354558	MTOR,NRP1
GO:0016579	protein deubiquitination	3	275	0.0282	ENSP00000349960,ENSP00000361540,ENSP00000378699	ACTB,CDC20,CDK1
GO:0022612	gland morphogenesis	2	94	0.0285	ENSP00000265371,ENSP00000362680	NRP1,SRC
GO:0048771	tissue remodeling	2	94	0.0285	ENSP00000362680,ENSP00000457243	NOL3,SRC
GO:0090263	positive regulation of canonical Wnt signaling pathway	2	94	0.0285	ENSP00000362680,ENSP00000478927	SRC,YAP1
GO:0006139	nucleobase-containing compound metabolic process	14	4551	0.0286	ENSP00000227507,ENSP00000257904,ENSP00000288840,ENSP00000305355,ENSP00000318822,ENSP00000346148,ENSP00000354558,ENSP00000356438,ENSP00000378529,ENSP00000378699,ENSP00000382004,ENSP00000384849,ENSP00000457243,ENSP00000478927	BID,CCND1,CDK1,CDK4,CDKN1A,CTNND1,FZR1,MTOR,NOL3,PRKAA1,PRKCB,PTGS2,SMAD6,YAP1
GO:0097711	ciliary basal body-plasma membrane docking	2	95	0.0289	ENSP00000300093,ENSP00000378699	CDK1,PLK1
GO:0044249	cellular biosynthetic process	14	4567	0.0294	ENSP00000227507,ENSP00000257904,ENSP00000263967,ENSP00000288840,ENSP00000304895,ENSP00000305355,ENSP00000346148,ENSP00000354558,ENSP00000356438,ENSP00000378699,ENSP00000382004,ENSP00000384849,ENSP00000451828,ENSP00000478927	AKT1,CCND1,CDK1,CDK4,CDKN1A,CTNND1,IRS1,MTOR,PIK3CA,PRKAA1,PRKCB,PTGS2,SMAD6,YAP1
GO:0065003	protein-containing complex assembly	7	1514	0.0296	ENSP00000256442,ENSP00000318822,ENSP00000346148,ENSP00000362680,ENSP00000378699,ENSP00000457243,ENSP00000478927	BID,CCNB1,CDK1,NOL3,PRKAA1,SRC,YAP1
GO:0060249	anatomical structure homeostasis	3	285	0.0307	ENSP00000346148,ENSP00000362680,ENSP00000478927	PRKAA1,SRC,YAP1
GO:0007610	behavior	4	541	0.0316	ENSP00000225577,ENSP00000346148,ENSP00000354558,ENSP00000356438	MTOR,PRKAA1,PTGS2,RPS6KB1
GO:0006810	transport	13	4130	0.0321	ENSP00000225577,ENSP00000227507,ENSP00000263967,ENSP00000265371,ENSP00000305355,ENSP00000318822,ENSP00000340989,ENSP00000349960,ENSP00000358022,ENSP00000362680,ENSP00000378217,ENSP00000451828,ENSP00000457243	ACTB,AKT1,BID,CCND1,MCL1,NOL3,NRP1,PIK3CA,PRKCB,PRKCD,RPS6KB1,SFN,SRC
GO:0007155	cell adhesion	5	843	0.0321	ENSP00000265371,ENSP00000288840,ENSP00000362680,ENSP00000382004,ENSP00000408695	CTNND1,NRP1,PRKCA,SMAD6,SRC
GO:0021761	limbic system development	2	101	0.0321	ENSP00000265371,ENSP00000265734	CDK6,NRP1
GO:0032368	regulation of lipid transport	2	101	0.0321	ENSP00000378217,ENSP00000451828	AKT1,PRKCD
GO:0006355	regulation of transcription, DNA-templated	12	3661	0.0322	ENSP00000227507,ENSP00000288840,ENSP00000300093,ENSP00000305355,ENSP00000317272,ENSP00000346148,ENSP00000354558,ENSP00000362680,ENSP00000382004,ENSP00000384849,ENSP00000451828,ENSP00000478927	AKT1,CCND1,CDKN1A,CTNND1,MET,MTOR,PLK1,PRKAA1,PRKCB,SMAD6,SRC,YAP1
GO:0043010	camera-type eye development	3	292	0.0324	ENSP00000257904,ENSP00000265371,ENSP00000378529	CDK4,FZR1,NRP1
GO:0034641	cellular nitrogen compound metabolic process	15	5126	0.0325	ENSP00000227507,ENSP00000257904,ENSP00000288840,ENSP00000305355,ENSP00000318822,ENSP00000346148,ENSP00000354558,ENSP00000356438,ENSP00000378529,ENSP00000378699,ENSP00000382004,ENSP00000384849,ENSP00000451828,ENSP00000457243,ENSP00000478927	AKT1,BID,CCND1,CDK1,CDK4,CDKN1A,CTNND1,FZR1,MTOR,NOL3,PRKAA1,PRKCB,PTGS2,SMAD6,YAP1
GO:0021510	spinal cord development	2	103	0.033	ENSP00000354558,ENSP00000451828	AKT1,MTOR
GO:0006633	fatty acid biosynthetic process	2	104	0.0335	ENSP00000346148,ENSP00000356438	PRKAA1,PTGS2
GO:0032526	response to retinoic acid	2	104	0.0335	ENSP00000233809,ENSP00000478927	IGFBP2,YAP1
GO:0006955	immune response	7	1560	0.0338	ENSP00000225577,ENSP00000263967,ENSP00000288840,ENSP00000305355,ENSP00000354558,ENSP00000362680,ENSP00000378217	MTOR,PIK3CA,PRKCB,PRKCD,RPS6KB1,SMAD6,SRC
GO:1901576	organic substance biosynthetic process	14	4656	0.0341	ENSP00000227507,ENSP00000257904,ENSP00000263967,ENSP00000288840,ENSP00000304895,ENSP00000305355,ENSP00000346148,ENSP00000354558,ENSP00000356438,ENSP00000378699,ENSP00000382004,ENSP00000384849,ENSP00000451828,ENSP00000478927	AKT1,CCND1,CDK1,CDK4,CDKN1A,CTNND1,IRS1,MTOR,PIK3CA,PRKAA1,PRKCB,PTGS2,SMAD6,YAP1
GO:0043279	response to alkaloid	2	106	0.0345	ENSP00000346148,ENSP00000354558	MTOR,PRKAA1
GO:0002376	immune system process	9	2370	0.0347	ENSP00000225577,ENSP00000263967,ENSP00000288840,ENSP00000305355,ENSP00000349960,ENSP00000354558,ENSP00000362680,ENSP00000378217,ENSP00000451828	ACTB,AKT1,MTOR,PIK3CA,PRKCB,PRKCD,RPS6KB1,SMAD6,SRC
GO:0009887	animal organ morphogenesis	5	865	0.0349	ENSP00000265371,ENSP00000288840,ENSP00000354558,ENSP00000362680,ENSP00000478927	MTOR,NRP1,SMAD6,SRC,YAP1
GO:0016055	Wnt signaling pathway	3	303	0.0352	ENSP00000227507,ENSP00000346148,ENSP00000382004	CCND1,CTNND1,PRKAA1
GO:2000278	regulation of DNA biosynthetic process	2	108	0.0355	ENSP00000362680,ENSP00000384849	CDKN1A,SRC
GO:0051056	regulation of small GTPase mediated signal transduction	3	310	0.0372	ENSP00000265371,ENSP00000317272,ENSP00000362680	MET,NRP1,SRC
GO:0008610	lipid biosynthetic process	4	575	0.0376	ENSP00000263967,ENSP00000304895,ENSP00000346148,ENSP00000356438	IRS1,PIK3CA,PRKAA1,PTGS2
GO:0032273	positive regulation of protein polymerization	2	112	0.0378	ENSP00000317272,ENSP00000354558	MET,MTOR
GO:0060560	developmental growth involved in morphogenesis	2	112	0.0378	ENSP00000265371,ENSP00000478927	NRP1,YAP1
GO:0006952	defense response	6	1234	0.0385	ENSP00000225577,ENSP00000263967,ENSP00000356438,ENSP00000362680,ENSP00000378217,ENSP00000451828	AKT1,PIK3CA,PRKCD,PTGS2,RPS6KB1,SRC
GO:0009790	embryo development	5	890	0.0385	ENSP00000256442,ENSP00000265371,ENSP00000288840,ENSP00000451828,ENSP00000478927	AKT1,CCNB1,NRP1,SMAD6,YAP1
GO:1902904	negative regulation of supramolecular fiber organization	2	115	0.0394	ENSP00000317272,ENSP00000378217	MET,PRKCD
GO:0070613	regulation of protein processing	2	116	0.04	ENSP00000362680,ENSP00000457243	NOL3,SRC
GO:2001251	negative regulation of chromosome organization	2	117	0.0406	ENSP00000300093,ENSP00000362680	PLK1,SRC
GO:0000165	MAPK cascade	3	323	0.0409	ENSP00000267101,ENSP00000304895,ENSP00000317272	ERBB3,IRS1,MET
GO:0051494	negative regulation of cytoskeleton organization	2	121	0.043	ENSP00000317272,ENSP00000378217	MET,PRKCD
GO:0071695	anatomical structure maturation	2	121	0.043	ENSP00000256442,ENSP00000384849	CCNB1,CDKN1A
GO:0043123	positive regulation of I-kappaB kinase/NF-kappaB signaling	2	122	0.0436	ENSP00000305355,ENSP00000451828	AKT1,PRKCB
GO:0050680	negative regulation of epithelial cell proliferation	2	122	0.0436	ENSP00000265734,ENSP00000340989	CDK6,SFN
GO:0050851	antigen receptor-mediated signaling pathway	2	122	0.0436	ENSP00000263967,ENSP00000305355	PIK3CA,PRKCB
GO:0055114	oxidation-reduction process	5	923	0.0437	ENSP00000318822,ENSP00000346148,ENSP00000354558,ENSP00000356438,ENSP00000451828	AKT1,BID,MTOR,PRKAA1,PTGS2
GO:0001889	liver development	2	123	0.0441	ENSP00000227507,ENSP00000263967	CCND1,PIK3CA
GO:0090090	negative regulation of canonical Wnt signaling pathway	2	123	0.0441	ENSP00000233809,ENSP00000382004	CTNND1,IGFBP2
GO:0002252	immune effector process	5	927	0.0443	ENSP00000263967,ENSP00000349960,ENSP00000354558,ENSP00000362680,ENSP00000378217	ACTB,MTOR,PIK3CA,PRKCD,SRC
GO:0048565	digestive tract development	2	126	0.0459	ENSP00000256442,ENSP00000384849	CCNB1,CDKN1A
GO:0043269	regulation of ion transport	4	618	0.0463	ENSP00000354558,ENSP00000356438,ENSP00000378217,ENSP00000451828	AKT1,MTOR,PRKCD,PTGS2
GO:0031346	positive regulation of cell projection organization	3	343	0.0469	ENSP00000265371,ENSP00000354558,ENSP00000362680	MTOR,NRP1,SRC
GO:0051592	response to calcium ion	2	129	0.0475	ENSP00000227507,ENSP00000346148	CCND1,PRKAA1
GO:0050671	positive regulation of lymphocyte proliferation	2	130	0.0481	ENSP00000233809,ENSP00000384849	CDKN1A,IGFBP2
GO:0035023	regulation of Rho protein signal transduction	2	131	0.0487	ENSP00000265371,ENSP00000317272	MET,NRP1
GO:0050773	regulation of dendrite development	2	131	0.0487	ENSP00000354558,ENSP00000361540	CDC20,MTOR
GO:0002460	adaptive immune response based on somatic recombination of immune receptors built from immunoglobulin superfamily domains	2	132	0.0491	ENSP00000354558,ENSP00000378217	MTOR,PRKCD
GO:0016236	macroautophagy	2	132	0.0491	ENSP00000346148,ENSP00000362680	PRKAA1,SRC
